# Supplementary material for: A molecular recognition platform for the simultaneous sensing of diverse chemical weapons
Source: Chem Sci. 2022 Mar 23;13(16):4523–32. doi: 10.1039/d2sc00299j (PMC9020178; doi:10.1039/d2sc00299j)
Supplement: SC-013-D2SC00299J-s006 [file SC-013-D2SC00299J-s006.cif]

# Electronic Supplementary Material (ESI) for Chemical Science.
# This journal is © The Royal Society of Chemistry 2022

####################################################################### 
# 
# This file contains crystal structure data downloaded from the 
# Cambridge Structural Database (CSD) hosted by the Cambridge 
# Crystallographic Data Centre (CCDC).
# 
# Full information about CCDC data access policies and citation 
# guidelines are available at http://www.ccdc.cam.ac.uk/access/V1 
# 
# Audit and citation data items may have been added by the CCDC. 
# Please retain this information to preserve the provenance of 
# this file and to allow appropriate attribution of the data. 
# 
#######################################################################

data_14
_database_code_depnum_ccdc_archive 'CCDC 2094606'
loop_
_audit_author_name
_audit_author_address
'tianhong chen'
;Beijing Normal University
China
;
_audit_update_record             
;
2021-07-06 deposited with the CCDC.	2022-03-04 downloaded from the CCDC.
;

_audit_creation_method           SHELXL-2018/3
_shelx_SHELXL_version_number     2018/3
_chemical_name_systematic        
10-((2-acetamidocyclohexyl)iminio)-5,5-difluoro-5H,10H-dipyrrolo[1,2-c:2',1'-f][1,3,2]diazaborinin-5-uide
_chemical_name_common            BODIPY-DACO
_chemical_melting_point          ?
_chemical_formula_moiety         ?
_chemical_formula_sum            'C17 H21 B F2 N4 O'
_chemical_formula_weight         346.19

loop_
_atom_type_symbol
_atom_type_description
_atom_type_scat_dispersion_real
_atom_type_scat_dispersion_imag
_atom_type_scat_source
C C 0.0033 0.0016 'International Tables Vol C Tables 4.2.6.8 and 6.1.1.4'
H H 0.0000 0.0000 'International Tables Vol C Tables 4.2.6.8 and 6.1.1.4'
B B 0.0013 0.0007 'International Tables Vol C Tables 4.2.6.8 and 6.1.1.4'
F F 0.0171 0.0103 'International Tables Vol C Tables 4.2.6.8 and 6.1.1.4'
N N 0.0061 0.0033 'International Tables Vol C Tables 4.2.6.8 and 6.1.1.4'
O O 0.0106 0.0060 'International Tables Vol C Tables 4.2.6.8 and 6.1.1.4'

_space_group_crystal_system      orthorhombic
_space_group_IT_number           19
_space_group_name_H-M_alt        'P 21 21 21'
_space_group_name_Hall           'P 2ac 2ab'

_shelx_space_group_comment       
;
The symmetry employed for this shelxl refinement is uniquely defined
by the following loop, which should always be used as a source of
symmetry information in preference to the above space-group names.
They are only intended as comments.
;

loop_
_space_group_symop_operation_xyz
'x, y, z'
'-x+1/2, -y, z+1/2'
'x+1/2, -y+1/2, -z'
'-x, y+1/2, -z+1/2'

_cell_length_a                   8.9883(16)
_cell_length_b                   11.1112(16)
_cell_length_c                   17.485(3)
_cell_angle_alpha                90
_cell_angle_beta                 90
_cell_angle_gamma                90
_cell_volume                     1746.2(5)
_cell_formula_units_Z            4
_cell_measurement_temperature    293(2)
_cell_measurement_reflns_used    1106
_cell_measurement_theta_min      2.9920
_cell_measurement_theta_max      28.4560

_exptl_crystal_description       stick
_exptl_crystal_colour            blue
_exptl_crystal_density_meas      ?
_exptl_crystal_density_method    ?
_exptl_crystal_density_diffrn    1.317
_exptl_crystal_F_000             728
_exptl_transmission_factor_min   ?
_exptl_transmission_factor_max   ?
_exptl_crystal_size_max          0.15
_exptl_crystal_size_mid          0.08
_exptl_crystal_size_min          0.05
_exptl_absorpt_coefficient_mu    0.098
_shelx_estimated_absorpt_T_min   ?
_shelx_estimated_absorpt_T_max   ?
_exptl_absorpt_correction_type   ?
_exptl_absorpt_correction_T_min  0.62902
_exptl_absorpt_correction_T_max  1.00000
_exptl_absorpt_process_details   
;
CrysAlisPro 1.171.39.7e (Rigaku Oxford Diffraction, 2015)
Empirical absorption correction using spherical harmonics,
 implemented in SCALE3 ABSPACK scaling algorithm.
;
_exptl_absorpt_special_details   ?
_diffrn_ambient_temperature      293(2)
_diffrn_radiation_wavelength     0.71073
_diffrn_radiation_type           MoK\a
_diffrn_source                   'fine-focus sealed X-ray tube'
_diffrn_measurement_device_type  'XtaLAB Mini (ROW)'
_diffrn_measurement_method       '\w scans'
_diffrn_detector_area_resol_mean ?
_diffrn_reflns_number            4429
_diffrn_reflns_av_unetI/netI     0.0694
_diffrn_reflns_av_R_equivalents  0.0411
_diffrn_reflns_limit_h_min       -10
_diffrn_reflns_limit_h_max       10
_diffrn_reflns_limit_k_min       -8
_diffrn_reflns_limit_k_max       13
_diffrn_reflns_limit_l_min       -17
_diffrn_reflns_limit_l_max       20
_diffrn_reflns_theta_min         2.915
_diffrn_reflns_theta_max         25.001
_diffrn_reflns_theta_full        25.001
_diffrn_measured_fraction_theta_max 0.997
_diffrn_measured_fraction_theta_full 0.998
_diffrn_reflns_Laue_measured_fraction_max 0.997
_diffrn_reflns_Laue_measured_fraction_full 0.998
_diffrn_reflns_point_group_measured_fraction_max 0.921
_diffrn_reflns_point_group_measured_fraction_full 0.921
_reflns_number_total             2833
_reflns_number_gt                1830
_reflns_threshold_expression     'I > 2\s(I)'
_reflns_Friedel_coverage         0.599
_reflns_Friedel_fraction_max     0.816
_reflns_Friedel_fraction_full    0.817

_reflns_special_details          
;
 Reflections were merged by SHELXL according to the crystal
 class for the calculation of statistics and refinement.
 
 _reflns_Friedel_fraction is defined as the number of unique
 Friedel pairs measured divided by the number that would be
 possible theoretically, ignoring centric projections and
 systematic absences.
;

_computing_data_collection       'CrysAlisPro 1.171.39.7e (Rigaku OD, 2015)'
_computing_cell_refinement       'CrysAlisPro 1.171.39.7e (Rigaku OD, 2015)'
_computing_data_reduction        'CrysAlisPro 1.171.39.7e (Rigaku OD, 2015)'
_computing_structure_solution    'SHELXT 2014/5 (Sheldrick, 2014)'
_computing_structure_refinement  'SHELXL-2018/3 (Sheldrick, 2018)'
_computing_molecular_graphics    ?
_computing_publication_material  ?
_refine_special_details          ?
_refine_ls_structure_factor_coef Fsqd
_refine_ls_matrix_type           full
_refine_ls_weighting_scheme      calc
_refine_ls_weighting_details     
'w=1/[\s^2^(Fo^2^)+(0.0354P)^2^] where P=(Fo^2^+2Fc^2^)/3'
_atom_sites_solution_primary     ?
_atom_sites_solution_secondary   ?
_atom_sites_solution_hydrogens   geom
_refine_ls_hydrogen_treatment    constr
_refine_ls_extinction_method     none
_refine_ls_extinction_coef       .
_refine_ls_abs_structure_details 
;
 Flack x determined using 475 quotients [(I+)-(I-)]/[(I+)+(I-)]
 (Parsons, Flack and Wagner, Acta Cryst. B69 (2013) 249-259).
;
_refine_ls_abs_structure_Flack   -0.4(7)
_chemical_absolute_configuration rm
_refine_ls_number_reflns         2833
_refine_ls_number_parameters     227
_refine_ls_number_restraints     0
_refine_ls_R_factor_all          0.0948
_refine_ls_R_factor_gt           0.0455
_refine_ls_wR_factor_ref         0.1166
_refine_ls_wR_factor_gt          0.0864
_refine_ls_goodness_of_fit_ref   1.014
_refine_ls_restrained_S_all      1.014
_refine_ls_shift/su_max          0.000
_refine_ls_shift/su_mean         0.000

loop_
_atom_site_label
_atom_site_type_symbol
_atom_site_fract_x
_atom_site_fract_y
_atom_site_fract_z
_atom_site_U_iso_or_equiv
_atom_site_adp_type
_atom_site_occupancy
_atom_site_site_symmetry_order
_atom_site_calc_flag
_atom_site_refinement_flags_posn
_atom_site_refinement_flags_adp
_atom_site_refinement_flags_occupancy
_atom_site_disorder_assembly
_atom_site_disorder_group
F001 F 0.4528(4) 0.3497(2) 0.41758(17) 0.0819(9) Uani 1 1 d . . . . .
O002 O 0.5796(5) 0.9845(3) 0.4025(2) 0.0725(10) Uani 1 1 d . . . . .
F003 F 0.6828(4) 0.3483(3) 0.36762(18) 0.0922(11) Uani 1 1 d . . . . .
N004 N 0.6994(5) 1.0134(3) 0.5144(2) 0.0584(10) Uani 1 1 d . . . . .
H004 H 0.782254 1.033881 0.535240 0.070 Uiso 1 1 calc R U . . .
N005 N 0.5562(4) 0.7811(3) 0.49547(19) 0.0567(10) Uani 1 1 d . . . . .
H005 H 0.528037 0.831483 0.461064 0.068 Uiso 1 1 calc R U . . .
N006 N 0.6420(5) 0.4588(3) 0.4836(2) 0.0609(11) Uani 1 1 d . . . . .
N007 N 0.5445(5) 0.5323(3) 0.3619(2) 0.0578(10) Uani 1 1 d . . . . .
C008 C 0.6879(6) 1.0237(4) 0.4370(3) 0.0581(13) Uani 1 1 d . . . . .
C009 C 0.6906(5) 0.5652(4) 0.5914(3) 0.0636(13) Uani 1 1 d . . . . .
H009 H 0.696588 0.627279 0.626997 0.076 Uiso 1 1 calc R U . . .
C00A C 0.6309(5) 0.5732(4) 0.5169(3) 0.0548(12) Uani 1 1 d . . . . .
C00B C 0.5782(5) 0.8327(4) 0.5722(2) 0.0528(11) Uani 1 1 d . . . . .
H00B H 0.673781 0.805160 0.592649 0.063 Uiso 1 1 calc R U . . .
C00C C 0.7059(6) 0.3854(5) 0.5359(4) 0.0756(16) Uani 1 1 d . . . . .
H00C H 0.725096 0.303974 0.528499 0.091 Uiso 1 1 calc R U . . .
C00D C 0.5733(5) 0.6685(4) 0.4712(2) 0.0487(11) Uani 1 1 d . . . . .
C00E C 0.5377(5) 0.6464(4) 0.3928(2) 0.0519(11) Uani 1 1 d . . . . .
C00F C 0.4549(6) 0.7953(5) 0.6261(3) 0.0692(14) Uani 1 1 d . . . . .
H00A H 0.452633 0.708169 0.629813 0.083 Uiso 1 1 calc R U . . .
H00D H 0.360041 0.821802 0.605791 0.083 Uiso 1 1 calc R U . . .
C00G C 0.4947(6) 0.7246(4) 0.3347(2) 0.0617(13) Uani 1 1 d . . . . .
H00G H 0.480500 0.807222 0.339435 0.074 Uiso 1 1 calc R U . . .
C00H C 0.4766(6) 0.6569(4) 0.2678(3) 0.0727(15) Uani 1 1 d . . . . .
H00H H 0.449135 0.685958 0.219987 0.087 Uiso 1 1 calc R U . . .
C00I C 0.5814(6) 0.9704(4) 0.5640(2) 0.0568(12) Uani 1 1 d . . . . .
H00I H 0.485978 0.996548 0.542638 0.068 Uiso 1 1 calc R U . . .
C00J C 0.8136(6) 1.0826(4) 0.3972(3) 0.0768(16) Uani 1 1 d . . . . .
H00E H 0.845539 1.033159 0.355329 0.115 Uiso 1 1 calc R U . . .
H00F H 0.894638 1.093391 0.432380 0.115 Uiso 1 1 calc R U . . .
H00J H 0.782325 1.159627 0.378216 0.115 Uiso 1 1 calc R U . . .
C00K C 0.7383(6) 0.4486(5) 0.6018(4) 0.0767(17) Uani 1 1 d . . . . .
H00K H 0.784187 0.417923 0.645320 0.092 Uiso 1 1 calc R U . . .
C00L C 0.5071(7) 0.5392(4) 0.2863(3) 0.0730(15) Uani 1 1 d . . . . .
H00L H 0.502990 0.474527 0.252647 0.088 Uiso 1 1 calc R U . . .
C00M C 0.4819(8) 0.9851(5) 0.6994(3) 0.0899(18) Uani 1 1 d . . . . .
H00M H 0.385279 1.014048 0.682885 0.108 Uiso 1 1 calc R U . . .
H00N H 0.502397 1.019288 0.749306 0.108 Uiso 1 1 calc R U . . .
C00N C 0.4775(7) 0.8490(5) 0.7058(3) 0.0828(17) Uani 1 1 d . . . . .
H00O H 0.396571 0.824790 0.739109 0.099 Uiso 1 1 calc R U . . .
H00P H 0.569945 0.819741 0.727518 0.099 Uiso 1 1 calc R U . . .
C00O C 0.5991(7) 1.0272(5) 0.6434(3) 0.0785(17) Uani 1 1 d . . . . .
H00Q H 0.696700 1.007377 0.663426 0.094 Uiso 1 1 calc R U . . .
H00R H 0.593290 1.114089 0.638651 0.094 Uiso 1 1 calc R U . . .
B1 B 0.5811(7) 0.4184(5) 0.4055(4) 0.0644(16) Uani 1 1 d . . . . .

loop_
_atom_site_aniso_label
_atom_site_aniso_U_11
_atom_site_aniso_U_22
_atom_site_aniso_U_33
_atom_site_aniso_U_23
_atom_site_aniso_U_13
_atom_site_aniso_U_12
F001 0.097(2) 0.0641(15) 0.085(2) -0.0025(15) 0.008(2) -0.0152(18)
O002 0.086(3) 0.071(2) 0.061(2) 0.0077(18) -0.012(2) -0.004(2)
F003 0.108(2) 0.0786(18) 0.090(2) -0.0094(18) 0.021(2) 0.0314(19)
N004 0.066(3) 0.062(2) 0.048(2) 0.000(2) -0.005(2) -0.001(2)
N005 0.077(3) 0.055(2) 0.039(2) 0.0012(18) -0.007(2) 0.005(2)
N006 0.066(2) 0.053(2) 0.064(3) 0.010(2) 0.003(2) 0.006(2)
N007 0.067(3) 0.057(2) 0.049(2) -0.0060(19) 0.004(2) 0.003(2)
C008 0.067(3) 0.049(3) 0.058(3) 0.001(3) 0.002(3) 0.012(3)
C009 0.060(3) 0.072(3) 0.059(3) 0.013(3) -0.011(3) -0.011(3)
C00A 0.052(3) 0.055(3) 0.057(3) 0.006(3) -0.001(3) -0.001(2)
C00B 0.060(3) 0.064(3) 0.035(2) -0.003(2) -0.004(2) -0.001(2)
C00C 0.075(4) 0.067(3) 0.085(4) 0.019(3) 0.002(4) 0.004(3)
C00D 0.048(2) 0.058(3) 0.039(2) 0.001(2) 0.003(2) -0.002(2)
C00E 0.057(3) 0.054(2) 0.045(3) 0.000(2) 0.000(2) 0.006(2)
C00F 0.063(3) 0.092(3) 0.053(3) 0.000(3) 0.001(3) -0.004(3)
C00G 0.072(3) 0.064(3) 0.049(3) -0.005(2) -0.001(3) 0.008(3)
C00H 0.090(4) 0.080(3) 0.048(3) 0.002(3) -0.003(3) 0.005(3)
C00I 0.063(3) 0.062(3) 0.045(3) -0.005(2) -0.005(3) 0.008(3)
C00J 0.079(4) 0.070(3) 0.081(4) 0.017(3) -0.001(3) 0.013(3)
C00K 0.075(4) 0.079(4) 0.076(4) 0.031(3) -0.013(3) -0.003(3)
C00L 0.091(4) 0.076(3) 0.052(3) -0.012(3) 0.007(3) -0.003(3)
C00M 0.099(5) 0.108(4) 0.063(4) -0.024(3) -0.001(4) 0.019(4)
C00N 0.088(4) 0.121(4) 0.040(3) -0.005(3) 0.013(3) -0.001(4)
C00O 0.097(4) 0.077(3) 0.062(4) -0.017(3) -0.006(4) 0.010(3)
B1 0.072(4) 0.057(3) 0.064(4) -0.006(3) 0.008(4) 0.006(3)

_geom_special_details            
;
 All esds (except the esd in the dihedral angle between two l.s. planes)
 are estimated using the full covariance matrix.  The cell esds are taken
 into account individually in the estimation of esds in distances, angles
 and torsion angles; correlations between esds in cell parameters are only
 used when they are defined by crystal symmetry.  An approximate (isotropic)
 treatment of cell esds is used for estimating esds involving l.s. planes.
;

loop_
_geom_bond_atom_site_label_1
_geom_bond_atom_site_label_2
_geom_bond_distance
_geom_bond_site_symmetry_2
_geom_bond_publ_flag
F001 B1 1.399(7) . ?
O002 C008 1.225(6) . ?
F003 B1 1.372(6) . ?
N004 C008 1.361(6) . ?
N004 C00I 1.451(6) . ?
N004 H004 0.8600 . ?
N005 C00D 1.330(5) . ?
N005 C00B 1.472(5) . ?
N005 H005 0.8600 . ?
N006 C00C 1.353(6) . ?
N006 C00A 1.401(5) . ?
N006 B1 1.538(7) . ?
N007 C00L 1.366(6) . ?
N007 C00E 1.380(5) . ?
N007 B1 1.514(6) . ?
C008 C00J 1.481(7) . ?
C009 C00K 1.377(7) . ?
C009 C00A 1.413(6) . ?
C009 H009 0.9300 . ?
C00A C00D 1.424(6) . ?
C00B C00F 1.513(6) . ?
C00B C00I 1.537(5) . ?
C00B H00B 0.9800 . ?
C00C C00K 1.381(7) . ?
C00C H00C 0.9300 . ?
C00D C00E 1.428(5) . ?
C00E C00G 1.392(5) . ?
C00F C00N 1.529(6) . ?
C00F H00A 0.9700 . ?
C00F H00D 0.9700 . ?
C00G C00H 1.400(6) . ?
C00G H00G 0.9300 . ?
C00H C00L 1.374(6) . ?
C00H H00H 0.9300 . ?
C00I C00O 1.533(6) . ?
C00I H00I 0.9800 . ?
C00J H00E 0.9600 . ?
C00J H00F 0.9600 . ?
C00J H00J 0.9600 . ?
C00K H00K 0.9300 . ?
C00L H00L 0.9300 . ?
C00M C00O 1.512(7) . ?
C00M C00N 1.517(7) . ?
C00M H00M 0.9700 . ?
C00M H00N 0.9700 . ?
C00N H00O 0.9700 . ?
C00N H00P 0.9700 . ?
C00O H00Q 0.9700 . ?
C00O H00R 0.9700 . ?

loop_
_geom_angle_atom_site_label_1
_geom_angle_atom_site_label_2
_geom_angle_atom_site_label_3
_geom_angle
_geom_angle_site_symmetry_1
_geom_angle_site_symmetry_3
_geom_angle_publ_flag
C008 N004 C00I 124.5(4) . . ?
C008 N004 H004 117.8 . . ?
C00I N004 H004 117.8 . . ?
C00D N005 C00B 130.0(3) . . ?
C00D N005 H005 115.0 . . ?
C00B N005 H005 115.0 . . ?
C00C N006 C00A 107.3(4) . . ?
C00C N006 B1 125.1(4) . . ?
C00A N006 B1 127.4(4) . . ?
C00L N007 C00E 108.4(4) . . ?
C00L N007 B1 126.1(4) . . ?
C00E N007 B1 125.5(4) . . ?
O002 C008 N004 121.4(5) . . ?
O002 C008 C00J 122.2(5) . . ?
N004 C008 C00J 116.5(5) . . ?
C00K C009 C00A 107.4(5) . . ?
C00K C009 H009 126.3 . . ?
C00A C009 H009 126.3 . . ?
N006 C00A C009 107.4(4) . . ?
N006 C00A C00D 117.9(4) . . ?
C009 C00A C00D 134.7(4) . . ?
N005 C00B C00F 111.3(4) . . ?
N005 C00B C00I 107.8(3) . . ?
C00F C00B C00I 110.2(4) . . ?
N005 C00B H00B 109.2 . . ?
C00F C00B H00B 109.2 . . ?
C00I C00B H00B 109.2 . . ?
N006 C00C C00K 110.3(5) . . ?
N006 C00C H00C 124.9 . . ?
C00K C00C H00C 124.9 . . ?
N005 C00D C00A 124.2(4) . . ?
N005 C00D C00E 116.3(4) . . ?
C00A C00D C00E 119.5(4) . . ?
N007 C00E C00G 107.5(4) . . ?
N007 C00E C00D 121.6(4) . . ?
C00G C00E C00D 130.9(4) . . ?
C00B C00F C00N 111.3(4) . . ?
C00B C00F H00A 109.4 . . ?
C00N C00F H00A 109.4 . . ?
C00B C00F H00D 109.4 . . ?
C00N C00F H00D 109.4 . . ?
H00A C00F H00D 108.0 . . ?
C00E C00G C00H 107.8(4) . . ?
C00E C00G H00G 126.1 . . ?
C00H C00G H00G 126.1 . . ?
C00L C00H C00G 107.0(4) . . ?
C00L C00H H00H 126.5 . . ?
C00G C00H H00H 126.5 . . ?
N004 C00I C00O 109.3(4) . . ?
N004 C00I C00B 113.4(4) . . ?
C00O C00I C00B 109.1(4) . . ?
N004 C00I H00I 108.3 . . ?
C00O C00I H00I 108.3 . . ?
C00B C00I H00I 108.3 . . ?
C008 C00J H00E 109.5 . . ?
C008 C00J H00F 109.5 . . ?
H00E C00J H00F 109.5 . . ?
C008 C00J H00J 109.5 . . ?
H00E C00J H00J 109.5 . . ?
H00F C00J H00J 109.5 . . ?
C009 C00K C00C 107.6(5) . . ?
C009 C00K H00K 126.2 . . ?
C00C C00K H00K 126.2 . . ?
N007 C00L C00H 109.3(4) . . ?
N007 C00L H00L 125.3 . . ?
C00H C00L H00L 125.3 . . ?
C00O C00M C00N 112.0(5) . . ?
C00O C00M H00M 109.2 . . ?
C00N C00M H00M 109.2 . . ?
C00O C00M H00N 109.2 . . ?
C00N C00M H00N 109.2 . . ?
H00M C00M H00N 107.9 . . ?
C00M C00N C00F 109.0(4) . . ?
C00M C00N H00O 109.9 . . ?
C00F C00N H00O 109.9 . . ?
C00M C00N H00P 109.9 . . ?
C00F C00N H00P 109.9 . . ?
H00O C00N H00P 108.3 . . ?
C00M C00O C00I 112.7(5) . . ?
C00M C00O H00Q 109.0 . . ?
C00I C00O H00Q 109.0 . . ?
C00M C00O H00R 109.0 . . ?
C00I C00O H00R 109.0 . . ?
H00Q C00O H00R 107.8 . . ?
F003 B1 F001 108.2(4) . . ?
F003 B1 N007 112.1(5) . . ?
F001 B1 N007 110.7(5) . . ?
F003 B1 N006 110.9(5) . . ?
F001 B1 N006 108.6(5) . . ?
N007 B1 N006 106.3(4) . . ?

loop_
_geom_torsion_atom_site_label_1
_geom_torsion_atom_site_label_2
_geom_torsion_atom_site_label_3
_geom_torsion_atom_site_label_4
_geom_torsion
_geom_torsion_site_symmetry_1
_geom_torsion_site_symmetry_2
_geom_torsion_site_symmetry_3
_geom_torsion_site_symmetry_4
_geom_torsion_publ_flag
C00I N004 C008 O002 -7.9(7) . . . . ?
C00I N004 C008 C00J 173.1(4) . . . . ?
C00C N006 C00A C009 -0.1(5) . . . . ?
B1 N006 C00A C009 174.6(5) . . . . ?
C00C N006 C00A C00D 177.0(4) . . . . ?
B1 N006 C00A C00D -8.3(7) . . . . ?
C00K C009 C00A N006 0.9(5) . . . . ?
C00K C009 C00A C00D -175.5(5) . . . . ?
C00D N005 C00B C00F -73.1(6) . . . . ?
C00D N005 C00B C00I 166.0(5) . . . . ?
C00A N006 C00C C00K -0.7(6) . . . . ?
B1 N006 C00C C00K -175.6(5) . . . . ?
C00B N005 C00D C00A -5.5(8) . . . . ?
C00B N005 C00D C00E 177.9(5) . . . . ?
N006 C00A C00D N005 179.8(4) . . . . ?
C009 C00A C00D N005 -4.1(8) . . . . ?
N006 C00A C00D C00E -3.7(6) . . . . ?
C009 C00A C00D C00E 172.4(5) . . . . ?
C00L N007 C00E C00G 0.2(6) . . . . ?
B1 N007 C00E C00G -177.5(5) . . . . ?
C00L N007 C00E C00D -179.0(5) . . . . ?
B1 N007 C00E C00D 3.3(7) . . . . ?
N005 C00D C00E N007 -177.1(4) . . . . ?
C00A C00D C00E N007 6.1(7) . . . . ?
N005 C00D C00E C00G 4.0(8) . . . . ?
C00A C00D C00E C00G -172.8(5) . . . . ?
N005 C00B C00F C00N -179.9(4) . . . . ?
C00I C00B C00F C00N -60.4(5) . . . . ?
N007 C00E C00G C00H -0.5(6) . . . . ?
C00D C00E C00G C00H 178.6(5) . . . . ?
C00E C00G C00H C00L 0.6(6) . . . . ?
C008 N004 C00I C00O -151.9(4) . . . . ?
C008 N004 C00I C00B 86.1(5) . . . . ?
N005 C00B C00I N004 -59.7(5) . . . . ?
C00F C00B C00I N004 178.7(4) . . . . ?
N005 C00B C00I C00O 178.2(4) . . . . ?
C00F C00B C00I C00O 56.5(5) . . . . ?
C00A C009 C00K C00C -1.3(6) . . . . ?
N006 C00C C00K C009 1.3(6) . . . . ?
C00E N007 C00L C00H 0.2(6) . . . . ?
B1 N007 C00L C00H 177.9(5) . . . . ?
C00G C00H C00L N007 -0.5(6) . . . . ?
C00O C00M C00N C00F -55.4(7) . . . . ?
C00B C00F C00N C00M 58.7(6) . . . . ?
C00N C00M C00O C00I 54.9(6) . . . . ?
N004 C00I C00O C00M -178.9(4) . . . . ?
C00B C00I C00O C00M -54.3(6) . . . . ?
C00L N007 B1 F003 48.9(8) . . . . ?
C00E N007 B1 F003 -133.9(5) . . . . ?
C00L N007 B1 F001 -72.0(7) . . . . ?
C00E N007 B1 F001 105.3(6) . . . . ?
C00L N007 B1 N006 170.3(5) . . . . ?
C00E N007 B1 N006 -12.5(7) . . . . ?
C00C N006 B1 F003 -48.7(7) . . . . ?
C00A N006 B1 F003 137.4(4) . . . . ?
C00C N006 B1 F001 70.1(6) . . . . ?
C00A N006 B1 F001 -103.8(5) . . . . ?
C00C N006 B1 N007 -170.8(4) . . . . ?
C00A N006 B1 N007 15.3(7) . . . . ?

_refine_diff_density_max         0.132
_refine_diff_density_min         -0.247
_refine_diff_density_rms         0.042

_shelx_res_file                  
;
TITL 14_a.res
    14.res
    created by SHELXL-2018/3 at 16:21:56 on 27-Jun-2021
CELL 0.71073 8.9883 11.1112 17.4847 90.0000 90.0000 90.0000
ZERR 4.0 0.0016 0.0016 0.0028 0.0000 0.0000 0.0000
LATT -1
SYMM 1/2-X, -Y, 1/2+Z
SYMM 1/2+X, 1/2-Y, -Z
SYMM -X, 1/2+Y, 1/2-Z
SFAC C  H  B  F  N  O
UNIT 68 84 4 8 16 4
OMIT   0   1   2
OMIT   1   0   1
OMIT   3   3  15
OMIT   3   3  14
OMIT   3   4  13
OMIT   3   4  15
OMIT   3   4  12
OMIT   3   4  10
OMIT   3   4  14
OMIT   4   4  13
OMIT   3   3  16
OMIT   3   3  13
OMIT   1   0   2
OMIT   3   4  11
OMIT   2   2  18
OMIT   3   2  17
OMIT   4   3  16
OMIT   2   3  17
OMIT   4   3  17
OMIT  -3.00  50.02
L.S. 4
ACTA
BOND $H
FMAP 2
PLAN 0
LIST 4
CONF
WGHT    0.035400
FVAR       0.62311
F001  4    0.452775    0.349716    0.417580    11.00000    0.09687    0.06410 =
         0.08480   -0.00247    0.00850   -0.01521
O002  6    0.579576    0.984481    0.402513    11.00000    0.08563    0.07064 =
         0.06125    0.00770   -0.01242   -0.00371
F003  4    0.682816    0.348267    0.367624    11.00000    0.10819    0.07860 =
         0.08969   -0.00943    0.02074    0.03142
N004  5    0.699391    1.013440    0.514360    11.00000    0.06561    0.06166 =
         0.04808    0.00002   -0.00482   -0.00087
AFIX  43
H004  2    0.782254    1.033881    0.535240    11.00000   -1.20000
AFIX   0
N005  5    0.556225    0.781084    0.495466    11.00000    0.07661    0.05457 =
         0.03883    0.00123   -0.00720    0.00455
AFIX  43
H005  2    0.528037    0.831483    0.461064    11.00000   -1.20000
AFIX   0
N006  5    0.642028    0.458817    0.483626    11.00000    0.06551    0.05275 =
         0.06433    0.00991    0.00290    0.00602
N007  5    0.544520    0.532269    0.361886    11.00000    0.06695    0.05709 =
         0.04934   -0.00602    0.00417    0.00307
C008  1    0.687864    1.023667    0.437044    11.00000    0.06717    0.04933 =
         0.05794    0.00099    0.00181    0.01184
C009  1    0.690623    0.565211    0.591445    11.00000    0.05975    0.07217 =
         0.05892    0.01256   -0.01077   -0.01052
AFIX  43
H009  2    0.696588    0.627279    0.626997    11.00000   -1.20000
AFIX   0
C00A  1    0.630928    0.573225    0.516874    11.00000    0.05192    0.05543 =
         0.05704    0.00582   -0.00103   -0.00115
C00B  1    0.578171    0.832730    0.572184    11.00000    0.05974    0.06364 =
         0.03490   -0.00258   -0.00449   -0.00114
AFIX  13
H00B  2    0.673781    0.805160    0.592649    11.00000   -1.20000
AFIX   0
C00C  1    0.705856    0.385385    0.535898    11.00000    0.07495    0.06724 =
         0.08474    0.01905    0.00190    0.00387
AFIX  43
H00C  2    0.725096    0.303974    0.528499    11.00000   -1.20000
AFIX   0
C00D  1    0.573272    0.668497    0.471162    11.00000    0.04849    0.05815 =
         0.03940    0.00112    0.00280   -0.00238
C00E  1    0.537654    0.646391    0.392807    11.00000    0.05672    0.05432 =
         0.04478   -0.00045    0.00049    0.00614
C00F  1    0.454939    0.795255    0.626120    11.00000    0.06300    0.09222 =
         0.05252    0.00042    0.00142   -0.00376
AFIX  23
H00A  2    0.452633    0.708169    0.629813    11.00000   -1.20000
H00D  2    0.360041    0.821802    0.605791    11.00000   -1.20000
AFIX   0
C00G  1    0.494675    0.724649    0.334690    11.00000    0.07190    0.06380 =
         0.04942   -0.00540   -0.00077    0.00762
AFIX  43
H00G  2    0.480500    0.807222    0.339435    11.00000   -1.20000
AFIX   0
C00H  1    0.476594    0.656883    0.267825    11.00000    0.08975    0.07993 =
         0.04827    0.00197   -0.00330    0.00463
AFIX  43
H00H  2    0.449135    0.685958    0.219987    11.00000   -1.20000
AFIX   0
C00I  1    0.581445    0.970404    0.564015    11.00000    0.06347    0.06239 =
         0.04460   -0.00531   -0.00542    0.00843
AFIX  13
H00I  2    0.485978    0.996548    0.542638    11.00000   -1.20000
AFIX   0
C00J  1    0.813647    1.082645    0.397244    11.00000    0.07920    0.07004 =
         0.08121    0.01657   -0.00078    0.01317
AFIX 137
H00E  2    0.845539    1.033159    0.355329    11.00000   -1.50000
H00F  2    0.894638    1.093391    0.432380    11.00000   -1.50000
H00J  2    0.782325    1.159627    0.378216    11.00000   -1.50000
AFIX   0
C00K  1    0.738348    0.448582    0.601798    11.00000    0.07476    0.07925 =
         0.07615    0.03145   -0.01265   -0.00315
AFIX  43
H00K  2    0.784187    0.417923    0.645320    11.00000   -1.20000
AFIX   0
C00L  1    0.507134    0.539237    0.286315    11.00000    0.09078    0.07638 =
         0.05177   -0.01151    0.00699   -0.00277
AFIX  43
H00L  2    0.502990    0.474527    0.252647    11.00000   -1.20000
AFIX   0
C00M  1    0.481914    0.985096    0.699359    11.00000    0.09861    0.10820 =
         0.06278   -0.02380   -0.00143    0.01868
AFIX  23
H00M  2    0.385279    1.014048    0.682885    11.00000   -1.20000
H00N  2    0.502397    1.019288    0.749306    11.00000   -1.20000
AFIX   0
C00N  1    0.477477    0.848964    0.705763    11.00000    0.08765    0.12065 =
         0.04011   -0.00498    0.01320   -0.00054
AFIX  23
H00O  2    0.396571    0.824790    0.739109    11.00000   -1.20000
H00P  2    0.569945    0.819741    0.727518    11.00000   -1.20000
AFIX   0
C00O  1    0.599085    1.027239    0.643418    11.00000    0.09689    0.07705 =
         0.06169   -0.01723   -0.00552    0.00991
AFIX  23
H00Q  2    0.696700    1.007377    0.663426    11.00000   -1.20000
H00R  2    0.593290    1.114089    0.638651    11.00000   -1.20000
AFIX   0
B1    3    0.581101    0.418402    0.405541    11.00000    0.07182    0.05699 =
         0.06432   -0.00644    0.00817    0.00607
HKLF 4


REM  14_a.res
REM wR2 = 0.1166, GooF = S = 1.014, Restrained GooF = 1.014 for all data
REM R1 = 0.0455 for 1830 Fo > 4sig(Fo) and 0.0948 for all 2833 data
REM 227 parameters refined using 0 restraints

END

WGHT      0.0354      0.0000

REM Highest difference peak  0.132,  deepest hole -0.247,  1-sigma level  0.042
Q1    1   0.7276  0.1789  0.5440  11.00000  0.05    0.13
Q2    1   0.7294  0.7650  0.4798  11.00000  0.05    0.13
Q3    1   0.7806  0.8399  0.5046  11.00000  0.05    0.13
Q4    1   0.6598  0.7676  0.2224  11.00000  0.05    0.12
Q5    1   0.8002  0.8149  0.5135  11.00000  0.05    0.12
Q6    1   0.7425  0.8358  0.5968  11.00000  0.05    0.12
Q7    1   0.6918  1.1076  0.6235  11.00000  0.05    0.12
Q8    1   0.7992  0.9785  0.6906  11.00000  0.05    0.11
Q9    1   0.3005  0.3527  0.3986  11.00000  0.05    0.11
Q10   1   0.2734  0.9775  0.6025  11.00000  0.05    0.11
Q11   1   0.3104  0.6586  0.5639  11.00000  0.05    0.11
Q12   1   0.8692  1.1415  0.4205  11.00000  0.05    0.11
Q13   1   0.5793  0.2156  0.5581  11.00000  0.05    0.11
Q14   1   0.3830  0.6810  0.5207  11.00000  0.05    0.11
Q15   1   0.7820  1.1862  0.4754  11.00000  0.05    0.11
Q16   1   0.8524  0.9854  0.6578  11.00000  0.05    0.11
Q17   1   0.9148  1.0061  0.3984  11.00000  0.05    0.11
Q18   1   0.3558  0.6905  0.6268  11.00000  0.05    0.11
Q19   1   0.7471  1.0249  0.6355  11.00000  0.05    0.10
Q20   1   0.8296  0.6152  0.6363  11.00000  0.05    0.10
;
_shelx_res_checksum              52010

_shelx_hkl_file                  
;
   0   0   3    0.37    0.47
   0   0   4 1526.30   19.59
   0   0   5   -0.18    0.63
   0   0   6  377.25   12.02
   0   0   7   -1.53    0.92
   0   0   8 1015.79   23.41
   0   0   9    0.30    0.78
   0   0  10  702.89   22.19
   0   0  11    1.78    1.69
   0   0  12   13.14    3.25
   0   0  13   -0.97    2.02
   0   0  14  113.29   10.66
   0   0  15    0.36    1.44
   0   0  16   17.17    4.62
   0   0  17   -0.47    1.61
   0   0  18    2.54    1.41
   0   0  19    5.98    3.15
   0   0  20   -0.89    2.10
   0   0  21   -2.97    3.51
   0   1   2   -1.78    0.95
   0   1   3   47.59    3.41
   0  -1   3   40.76    2.66
   0   1   4 1884.48   24.15
   0  -1   4 1859.54   20.15
   0   1   5 1275.25   21.73
   0  -1   5 1300.98   19.02
   0   1   6  421.15   13.69
   0  -1   6  433.00   12.20
   0   1   7    8.66    2.15
   0  -1   7    5.97    1.56
   0   1   8  192.65   10.42
   0  -1   8  194.25    9.66
   0  -1   9  138.15    8.80
   0   1   9  136.25    9.41
   0  -1  10  335.20   14.69
   0   1  10  331.28   15.71
   0  -1  11    1.62    1.47
   0   1  11    0.59    1.40
   0   1  12  169.94   12.55
   0  -1  12  180.10   11.91
   0   1  13   13.93    3.70
   0  -1  13   14.77    3.81
   0   1  14   14.59    4.31
   0  -1  14   14.38    3.91
   0   1  15    1.85    1.32
   0  -1  15   -1.42    1.46
   0  -1  16   -0.65    1.80
   0   1  16  156.79   14.18
   0   1  17   23.09    5.52
   0  -1  17   -0.64    1.31
   0   1  18   14.42    4.63
   0  -1  18    0.05    0.84
   0   1  19    1.08    1.50
   0  -1  19    0.47    1.01
   0   1  20   -0.42    2.20
   0   1  21   13.07    5.25
   0   1  22   -1.82    2.61
   0   2   0 5948.28   35.50
   0  -2   0 5996.15   28.93
   0   2   1 1243.76   15.10
   0   2   1 1240.99   15.97
   0   2   2  720.51   12.38
   0   2   2  715.03   13.33
   0   2   3  283.40    9.28
   0   2  -3  274.23    5.24
   0   2   4   50.61    4.35
   0   2   5  514.88   14.88
   0  -2   5  529.78   11.00
   0  -2   6  153.38    6.82
   0   2   6  154.80    8.78
   0  -2   7   11.52    2.15
   0   2   7   10.87    2.32
   0   2   8   10.48    2.62
   0  -2   8    9.84    2.29
   0   2   9   14.27    3.13
   0  -2   9   11.34    2.36
   0   2  10   99.60    8.69
   0  -2  10  102.47    7.69
   0   2  11   19.08    4.04
   0  -2  11   10.96    2.78
   0  -2  12   -0.77    0.89
   0   2  12    2.35    1.32
   0  -2  13   -0.61    0.81
   0   2  13   67.08    8.40
   0  -2  14    0.10    0.90
   0   2  14   14.44    4.32
   0   2  15   32.42    6.12
   0  -2  15   -0.34    0.61
   0  -2  16   -0.20    0.73
   0   2  16   13.36    4.46
   0   2  17   31.12    6.27
   0   2  18   10.72    4.13
   0   2  19    7.94    4.61
   0   2  20   21.58    6.45
   0   2  21   -4.34    3.69
   0   2  22    3.45    3.27
   0   2  23   11.25    4.74
   0   3   0    3.14    1.24
   0   3   0    2.11    0.87
   0   3   1 1957.75   22.07
   0   3  -1 1942.95   16.29
   0   3   1 1970.15   24.90
   0   3   2 2579.85   28.89
   0   3   2 2604.68   28.13
   0   3   3   14.44    2.31
   0   3   4 1185.86   22.38
   0   3   5   59.91    5.28
   0   3   6  529.95   17.14
   0   3   7  457.90   16.69
   0   3   8 1464.37   32.13
   0   3   9   -0.86    1.67
   0   3  10   68.63    7.54
   0   3  11   39.29    6.13
   0   3  12   -0.15    1.84
   0   3  13    1.84    1.30
   0   3  14   14.14    4.33
   0   3  15    3.12    1.81
   0   3  16   54.08    8.80
   0   3  17    6.46    3.98
   0   3  18    1.65    2.21
   0   3  19    2.05    2.17
   0   3  20   -0.12    2.05
   0   3  21    5.57    3.81
   0   3  22    2.93    3.49
   0   3  23    2.07    1.96
   0   3  24    9.38    5.55
   0   4   0  362.27   12.55
   0   4   0  370.72    9.52
   0   4  -1   46.65    2.97
   0   4   1   44.14    4.26
   0   4   1   45.53    3.73
   0   4  -1   46.28    4.60
   0   4   2   24.13    3.15
   0   4  -2   24.47    1.84
   0   4   2   26.41    3.14
   0   4   3    3.35    1.37
   0   4   3    1.70    0.98
   0   4   4  121.53    7.74
   0   4   5  199.40   10.41
   0  -4   5  168.01    4.19
   0   4   6  748.60   21.45
   0   4   7   24.11    4.22
   0   4   8    7.42    2.28
   0   4   9   78.68    8.03
   0   4  10    3.03    1.97
   0   4  11   65.31    7.76
   0   4  12   35.44    6.12
   0   4  13  218.46   15.92
   0   4  14   46.89    7.72
   0   4  15   17.71    5.12
   0   4  16   27.38    6.27
   0   4  17   -0.79    2.34
   0   4  18    8.15    3.38
   0   4  19   -3.39    3.56
   0   4  20    5.40    2.77
   0   4  21    4.94    4.97
   0   4  22    1.63    1.91
   0   4  23    4.02    2.95
   0   4  24   -0.35    2.44
   0   4  25   -6.63    4.86
   0   5   0   -1.26    0.99
   0   5   0   -0.01    0.73
   0   5  -1   20.66    3.64
   0   5   1   23.70    2.95
   0   5  -1   20.34    2.26
   0   5   1   22.58    3.55
   0   5  -2  722.10   20.58
   0   5   2  711.88   17.28
   0   5   2  706.66   19.66
   0   5  -2  708.49   11.61
   0   5  -3  192.71    5.14
   0   5   3  202.14    9.88
   0   5   3  195.74   10.50
   0   5   4    4.29    1.34
   0   5   5   41.89    4.94
   0   5   6   86.16    7.68
   0  -5   7   17.47    1.54
   0   5   7   24.66    4.43
   0   5   8  206.06   13.02
   0   5   9   14.78    3.59
   0   5  10   90.84    9.47
   0   5  11   -0.23    1.76
   0   5  12    1.85    1.60
   0   5  13   29.37    6.34
   0   5  14   -0.17    1.70
   0   5  15   29.17    6.65
   0   5  16   22.06    5.89
   0   5  17    6.27    2.73
   0   5  18    5.53    3.97
   0   5  19    4.03    1.92
   0   5  20    1.48    3.05
   0   5  21    2.38    4.22
   0   5  22    1.56    3.27
   0   5  23   17.63    7.25
   0   5  24    2.56    4.46
   0   5  25   -2.01    2.97
   0   6   0 1774.42   34.81
   0   6   0 1774.17   25.40
   0   6   1  224.24    9.79
   0   6  -1  230.94    8.36
   0   6   1  229.79   12.33
   0   6  -1  231.47   12.83
   0   6   2   -0.02    1.37
   0   6  -2    0.14    0.88
   0   6   2   -0.49    1.22
   0   6  -2    0.27    0.52
   0   6   3   31.39    4.70
   0   6  -3   34.63    2.48
   0   6   3   36.37    4.47
   0   6  -3   31.81    4.77
   0   6   4   17.80    3.25
   0   6   5  115.79    8.84
   0   6   6   70.30    7.38
   0   6   7   23.20    4.69
   0   6   8    0.70    1.28
   0   6   9   40.57    6.23
   0   6  10   14.65    3.99
   0   6  11   82.30    9.43
   0   6  12   25.74    5.23
   0   6  13  143.57   13.98
   0   6  14   30.09    6.56
   0   6  15    7.13    3.22
   0   6  16    6.84    3.51
   0   6  17    1.10    1.81
   0   6  18    9.48    5.05
   0   6  19   -2.69    3.77
   0   6  20    1.40    2.56
   0   6  21    3.63    2.16
   0   6  22    6.11    4.26
   0   6  23    2.05    4.05
   0   6  24   -0.76    2.92
   0   7   0    0.48    1.08
   0   7   0    0.37    0.70
   0   7  -1   25.44    3.05
   0   7   1   27.17    3.53
   0   7  -1   26.01    4.50
   0   7   1   22.77    4.42
   0   7  -2  362.56   17.72
   0   7   2  360.09   17.11
   0   7  -2  356.36   10.25
   0   7   2  364.92   14.28
   0   7   3   50.05    5.52
   0   7  -3   46.84    6.28
   0   7   3   51.70    6.49
   0   7  -3   49.88    3.37
   0   7  -4   49.10    6.61
   0   7   4   45.89    5.57
   0   7   5   20.74    3.87
   0   7   6    5.66    2.35
   0   7   7  181.26   12.82
   0   7   8   14.59    4.03
   0   7   9   -0.72    1.58
   0   7  10   30.14    5.99
   0   7  11   15.15    4.80
   0   7  12   15.68    4.35
   0   7  13    1.49    1.75
   0   7  14    5.82    3.08
   0   7  15    0.03    2.73
   0   7  16   16.68    5.45
   0   7  17   10.53    4.50
   0   7  18    3.13    2.06
   0   7  19   -0.14    2.16
   0   7  20    0.15    1.54
   0   7  21   -1.38    2.56
   0   7  22   13.26    6.51
   0   7  23   -0.88    2.45
   0   7  24   -1.05    1.78
   0   8   0    1.52    1.48
   0   8   0    3.27    1.43
   0   8   1    5.13    2.07
   0   8   1    4.60    1.51
   0   8  -1    7.67    1.82
   0   8  -1    7.87    2.70
   0   8  -2    5.21    1.41
   0   8  -2    6.03    2.47
   0   8   2    5.77    2.04
   0   8   2    6.56    2.92
   0   8   3   22.47    4.71
   0   8  -3   28.64    5.69
   0   8   3   26.25    4.18
   0   8   4   -1.41    1.54
   0   8  -4    0.21    1.18
   0   8  -5  110.08   10.77
   0   8   5  107.37    9.54
   0   8   6   13.39    3.78
   0   8  -6   10.27    3.58
   0   8  -7    2.61    2.01
   0   8   7    3.49    2.42
   0   8   8    9.19    3.79
   0   8   9   12.74    3.85
   0   8  10    5.45    2.29
   0   8  11    2.78    2.48
   0   8  12   -0.55    2.18
   0   8  13   24.18    6.29
   0   8  14    0.54    2.02
   0   8  15    0.71    1.67
   0   8  16    1.80    1.60
   0   8  17   -4.27    4.12
   0   8 -18   -3.56    2.97
   0   8  18    1.51    3.35
   0   8  19   -4.59    3.67
   0   8  20    2.14    3.59
   0   8  21    7.46    5.01
   0   8  22    5.83    4.78
   0   8  23   -3.12    2.52
   0   9   0   -0.53    1.08
   0   9   0    0.19    1.07
   0   9   1   32.89    4.55
   0   9  -1   31.53    6.03
   0   9  -1   32.97    4.12
   0   9   1   34.37    6.21
   0   9   2   37.51    5.12
   0   9  -2   35.39    6.51
   0   9   2   35.81    6.26
   0   9   3   77.19    9.23
   0   9  -3   71.42    9.33
   0   9   3   83.12    8.08
   0   9   4   54.04    6.82
   0   9  -4   58.34    8.24
   0   9   5   21.70    4.41
   0   9  -5   22.47    5.10
   0   9  -6   20.04    5.17
   0   9   6   20.50    4.65
   0   9  -7   71.57    9.66
   0   9   7   72.22    8.82
   0   9  -8    3.65    2.28
   0   9   8    5.18    2.69
   0   9  -9    5.31    3.35
   0   9   9    7.93    3.76
   0   9 -10   14.71    4.51
   0   9  10   12.15    4.22
   0   9  11    1.59    2.45
   0   9 -11   -2.52    1.32
   0   9  12    9.35    4.11
   0   9 -12    9.98    3.77
   0   9  13    5.58    3.02
   0   9 -13    1.57    1.41
   0   9  14   -2.50    2.72
   0   9 -14    2.35    1.42
   0   9  15   -0.15    2.01
   0   9 -15    2.81    2.57
   0   9  16    1.72    2.27
   0   9 -16    0.47    1.45
   0   9  17    0.02    2.09
   0   9 -17    6.15    2.21
   0   9  18   -2.37    3.31
   0   9 -18    0.22    2.43
   0   9  19    2.46    3.80
   0   9  20   -3.52    3.93
   0   9  21    6.61    5.70
   0   9  22    3.44    3.49
   0  10   0   79.79   10.33
   0  10   0   84.75    7.47
   0  10   1   11.35    4.02
   0  10  -1    6.14    2.68
   0  10   1   10.63    3.00
   0  10   2   -0.29    1.30
   0  10  -2    0.97    2.00
   0  10   2   -2.66    2.52
   0  10  -3    2.24    1.33
   0  10   3    2.78    0.95
   0  10   3    1.96    1.09
   0  10  -4    7.56    2.92
   0  10   4    8.07    2.46
   0  10  -5    2.22    1.56
   0  10   5    0.64    1.47
   0  10   6   12.71    3.97
   0  10  -6   14.07    4.34
   0  10  -7    6.94    3.50
   0  10   7    3.59    2.59
   0  10   8    4.43    2.44
   0  10  -8   -1.14    2.70
   0  10   9    4.55    2.86
   0  10  -9    2.07    1.89
   0  10 -10   -0.56    1.76
   0  10  10   -0.84    1.40
   0  10  11    0.76    1.26
   0  10 -11   -0.50    2.46
   0  10  12    3.38    3.19
   0  10 -12    0.77    2.02
   0  10 -13   13.09    4.82
   0  10  13   11.07    4.43
   0  10 -14   -0.44    2.53
   0  10  14    2.08    2.34
   0  10 -15    2.26    2.08
   0  10  15    0.02    2.00
   0  10  16    3.98    3.43
   0  10 -16   -3.54    3.24
   0  10  17    2.52    2.56
   0  10 -17    1.25    2.30
   0  10  18   -8.08    5.66
   0  10  19   -6.05    5.20
   0  10  20   -0.82    2.22
   0  10  21   -4.51    5.27
   0  11   0    2.92    2.80
   0  11   1    1.16    1.49
   0  11  -1    1.19    1.32
   0  11   2   20.68    4.30
   0  11  -2   27.52    6.75
   0  11   2   25.76    6.54
   0  11  -3   46.61    8.36
   0  11   3   40.49    6.35
   0  11  -4    1.89    2.36
   0  11   4    2.30    2.56
   0  11  -5   35.92    7.92
   0  11   5   32.15    6.29
   0  11   6    0.92    1.05
   0  11  -6    2.62    2.48
   0  11  -7    0.83    2.61
   0  11   7   -1.99    2.10
   0  11  -8   -2.29    3.40
   0  11   8    1.13    1.11
   0  11  -9    2.07    1.87
   0  11   9   -0.97    2.76
   0  11  10    0.04    2.24
   0  11 -10    0.46    2.17
   0  11 -11    5.39    3.12
   0  11  11   -1.07    1.61
   0  11 -12    0.77    1.30
   0  11  12    4.60    3.44
   0  11  13    1.49    2.23
   0  11 -13   -0.59    3.11
   0  11  14   -0.52    1.91
   0  11 -14   -0.33    1.67
   0  11  15    3.38    2.24
   0  11 -15    2.16    2.52
   0  11 -16   -1.59    2.98
   0  11  16   -2.33    4.30
   0  11 -17    1.82    2.57
   0  11  17    0.25    2.69
   0  11  18    7.05    4.36
   0  11  19    2.40    2.62
   0  11  20   -3.68    3.45
   0  12   0    2.52    2.42
   0  12   1    2.79    2.02
   0  12  -1   -0.37    1.89
   0  12  -2    5.44    3.57
   0  12   2   -0.78    1.87
   0  12  -3    9.43    4.46
   0  12  -4    2.08    2.43
   0  12   4    1.15    1.35
   0  12   5   11.82    3.93
   0  12  -5   11.63    4.83
   0  12   6   16.79    4.90
   0  12  -6   12.44    4.71
   0  12  -7    4.12    2.90
   0  12   7    3.40    2.41
   0  12   8    1.73    2.07
   0  12  -8   -0.01    3.10
   0  12  -9   -1.93    2.24
   0  12   9   -6.55    3.64
   0  12  10    2.49    2.54
   0  12 -10   -0.42    1.61
   0  12 -11    0.70    1.63
   0  12  11   -0.51    2.25
   0  12 -12    3.94    2.57
   0  12  12   -1.84    2.88
   0  12 -13    6.52    4.68
   0  12  13    6.99    4.39
   0  12  14    2.70    3.97
   0  12 -14    6.07    3.59
   0  12 -15   -0.57    2.72
   0  12  15   -0.64    2.47
   0  12  16    6.77    5.10
   0  12 -16   -0.14    2.58
   0  12  17    6.02    5.12
   0  13   0   -2.78    2.81
   0  13   1   -0.25    1.31
   0  13  -1    1.20    2.78
   0  13  -2   -1.37    2.65
   0  13  -3    1.67    2.16
   0  13  -4   -1.13    3.21
   0  13  -5   -1.82    2.95
   0  13  -6   -0.67    1.87
   0  13  -7    4.11    3.38
   0  13   8    0.72    1.95
   0  13  -8   -0.33    2.71
   0  13  -9   -2.09    2.85
   0  13   9    0.48    1.95
   0  13 -10    1.62    2.58
   0  13  10    5.22    3.22
   0  13 -11    0.05    2.17
   0  13  11    2.69    3.18
   0  13  12   -0.03    2.02
   0  13 -12   -0.81    1.87
   0  13 -13   -0.46    2.88
   0  13  13   -3.33    4.52
   0  13 -14    1.07    2.92
   0  13 -15   -1.19    2.31
   0  14  -1    0.69    1.70
   0  14  -2    1.74    3.92
   0  14  -3    0.07    3.23
   0  14  -4    2.50    3.94
   0  14  -5    6.62    4.13
   0  14  -6   -0.84    1.71
   0  14  -7    0.78    2.36
   0  14  -8    2.04    2.34
   0  14  -9   -3.43    2.75
   0  14 -10    4.50    2.64
   0  14 -11    0.06    3.29
   0  14 -12    4.27    2.07
   0  14 -13   -3.02    4.27
   0  15  -2    4.11    2.48
   0  15  -3   -0.61    1.91
   0  15  -4   -1.73    3.02
   0  15  -5   -0.67    1.92
   0  15  -6   -1.18    4.03
   0  15  -7    6.72    4.32
   0  15  -8    1.27    2.66
   0  15  -9    2.88    4.18
   0  15 -10   -1.92    3.60
   0  15 -11   -3.25    4.45
   0  16  -4    5.98    4.76
   0  16  -5    4.18    3.30
   0  16  -6   -4.40    4.52
   0  16  -7    0.62    3.01
   0  16  -8    0.77    3.05
   0  16  -9   -2.88    3.78
   1   0  -1  105.81    3.76
  -1   0   2   44.53    3.29
  -1   0   3  352.50    9.00
  -1   0   4  278.69    9.02
  -1   0   5    0.20    1.32
   1   0   5    2.72    1.17
  -1   0   6  491.69   14.05
   1   0   6  503.36   15.13
   1   0   7  321.40   12.95
  -1   0   7  318.79   11.93
   1   0   8   26.21    3.96
  -1   0   8   27.48    3.79
  -1   0   9   49.73    5.40
   1   0   9   51.22    5.72
  -1   0  10   54.54    5.94
   1   0  10   56.02    6.50
   1   0  11    0.63    0.79
  -1   0  11    0.79    0.90
   1   0  12    1.30    1.70
  -1   0  12    2.19    1.41
   1   0  13  216.94   14.73
  -1   0  13  226.40   14.21
   1   0  14   46.68    7.42
  -1   0  14   58.30    7.41
  -1   0  15   28.84    5.50
   1   0  15   27.59    5.86
   1   0  16    4.72    2.67
  -1   0  16    3.81    1.33
  -1   0  17   65.14    9.15
  -1   0  18   -0.80    1.78
  -1   0  19   -2.43    2.51
  -1   0  20    2.60    3.03
  -1   0  21    8.93    4.34
  -1   0  22   -2.63    3.05
  -1   0  23   -2.40    2.91
  -1   1  24   -5.70    3.52
  -1   1  23   -0.17    2.63
  -1   1  22    4.53    2.87
  -1   1  21    1.99    3.08
  -1   1  20    0.61    2.00
  -1   1  19   10.25    4.41
  -1   1  18   11.03    4.18
  -1   1  17    6.79    2.95
  -1   1  16   90.87   10.44
  -1   1  15   65.06    8.62
  -1   1  14   89.30    9.62
  -1   1  13    9.11    2.76
  -1   1  12   50.09    6.48
  -1   1  11   32.83    5.01
  -1   1  10  106.02    8.56
  -1   1   9  260.18   12.77
  -1   1   8  595.93   18.43
  -1   1   7  340.49   13.14
  -1   1   6  148.43    8.33
  -1   1   5   80.63    5.80
  -1   1   4  338.87   10.99
  -1   1   3   92.89    5.26
   1   1  -3   93.86    3.82
   1   1  -2  258.03    6.55
   1   1  -2  253.91    5.56
  -1   1   2  249.06    7.66
  -1   1   1  166.75    6.13
   1   1  -1  257.56    4.79
  -1   1   0   67.75    3.50
   1  -1   0    0.08    0.40
  -1  -1   2  263.12    5.66
  -1  -1   2  247.08    5.41
   1   1   3   92.54    5.27
  -1  -1   3   93.39    3.88
  -1  -1   4  324.87    8.55
   1   1   4  340.17   11.21
  -1  -1   5   82.02    4.83
   1   1   5   91.01    6.32
  -1  -1   6  153.25    7.00
   1   1   6  147.42    8.77
  -1  -1   7  328.90   11.36
   1   1   7  336.32   14.11
  -1  -1   8  606.53   16.37
   1   1   8  590.46   19.95
   1   1   9  278.64   14.26
  -1  -1   9  269.72   11.74
  -1  -1  10   99.51    7.68
   1   1  10   90.06    8.99
  -1  -1  11   31.67    4.52
   1   1  11   37.38    5.70
   1   1  12   55.00    7.41
  -1  -1  12   48.29    6.07
  -1  -1  13    9.52    2.76
   1   1  13    8.60    3.47
  -1  -1  14   87.82    8.87
   1   1  14   78.62    9.70
   1   1  15   71.58    9.64
  -1  -1  15   69.55    8.37
   1   1  16   96.46   11.42
  -1  -1  16   85.98   10.01
  -1  -1  17   -4.41    3.01
   1   1  17    4.51    1.53
   1   1  18   11.98    4.27
  -1  -1  18   -2.00    2.30
  -1  -1  19   -0.78    1.37
  -1  -1  20   -0.45    1.48
  -1  -1  21   -1.17    1.64
  -1  -1  22    0.68    1.48
  -1   2  24   10.18    4.56
  -1   2  23    0.07    2.04
  -1   2  22    0.41    2.75
  -1   2  21   10.86    5.33
  -1   2  20    1.81    1.94
  -1   2  19    6.34    3.79
  -1   2  18    4.70    2.94
  -1   2  17    3.45    2.04
  -1   2  16   21.29    5.40
  -1   2  15    2.55    1.20
  -1   2  14   52.16    7.75
  -1   2  13   43.57    6.87
  -1   2  12   39.52    6.01
  -1   2  11   64.40    7.21
  -1   2  10  185.40   11.90
  -1   2   9   22.04    3.78
  -1   2   8  354.79   15.03
  -1   2   7  652.96   19.32
  -1   2   6  346.89   13.49
  -1   2   5   24.66    3.38
   1   2  -4  236.69    8.13
  -1   2   4  219.20    9.63
  -1   2   4  229.58    5.92
   1   2  -3   31.65    1.87
  -1   2   3   36.15    2.43
   1   2  -3   38.07    3.20
  -1   2   3   45.59    4.18
  -1   2   2  522.55   12.93
   1  -2   2  493.20    9.32
   1   2  -2  509.83   11.64
   1   2  -1   20.61    2.45
  -1   2   1   25.48    2.56
   1  -2   1   23.64    2.08
  -1   2   0  707.34   12.30
  -1   2  -1   23.14    2.12
   1   2   1   23.69    2.29
   1   2   2  488.55   12.31
  -1  -2   3   41.52    2.15
  -1  -2   3   33.73    1.80
   1   2   3   34.04    3.74
   1   2   4  220.46    9.96
  -1  -2   4  230.88    5.83
   1   2   5   25.46    3.50
  -1  -2   5   28.40    2.37
   1   2   6  337.64   13.98
  -1  -2   6  331.51    9.45
  -1  -2   7  645.17   14.51
   1   2   7  629.07   20.30
  -1  -2   8  358.38   11.79
   1   2   8  342.15   15.64
   1   2   9   20.70    3.96
  -1  -2   9   19.45    3.22
   1   2  10  179.09   12.55
  -1  -2  10  180.93    9.84
   1   2  11   63.22    7.97
  -1  -2  11   62.41    6.11
  -1  -2  12    9.78    2.56
   1   2  12   32.46    5.87
  -1  -2  13   -0.37    0.64
   1   2  13   38.40    6.73
  -1  -2  14   -0.49    1.54
   1   2  14   48.93    7.90
   1   2  15    1.64    1.57
  -1  -2  15   -0.63    1.05
   1   2  16   16.57    4.97
  -1  -2  16    0.32    0.64
  -1  -2  17    0.01    0.85
   1   2  17    2.96    1.19
  -1  -2  18    0.51    1.25
   1   2  18    3.76    2.84
  -1  -2  19    1.03    1.25
   1   2  19    4.85    2.95
   1   2  20    1.12    1.88
  -1  -2  20    1.44    1.45
  -1   3  24   -1.16    3.54
  -1   3  23   13.17    6.21
  -1   3  22   -1.74    2.62
  -1   3  21    3.47    1.74
  -1   3  20   13.23    4.64
  -1   3  19    6.95    2.74
  -1   3  18    2.33    2.96
  -1   3  17    4.28    3.14
  -1   3  16    5.18    2.99
  -1   3  15  124.02   12.39
  -1   3  14   48.15    7.27
  -1   3  13   18.57    4.27
  -1   3  12   89.35    9.50
  -1   3  11   21.04    4.66
  -1   3  10  191.20   12.48
  -1   3   9   31.69    4.95
  -1   3   8   93.60    7.86
  -1   3   7  188.51   11.03
  -1   3   6  424.91   15.92
  -1   3   5  581.18   17.61
   1   3  -4  171.66    8.25
  -1   3   4  166.10    9.01
  -1   3   4  170.40    6.74
  -1   3   3  215.04    9.30
   1   3  -3  207.56    8.99
  -1   3   3  205.83    7.52
   1  -3   3  195.93    6.28
   1   3  -2  160.73    7.61
   1  -3   2  159.53    5.76
  -1   3   2  149.91    7.58
  -1   3   1  946.72   17.59
   1   3  -1  941.75   18.96
   1   3   0  994.14   19.73
  -1   3   0 1008.25   16.68
   1   3   0  998.62   14.40
  -1   3  -1  956.57   15.09
   1   3   1  938.32   16.26
   1   3   2  166.46    7.48
  -1   3  -2  153.59    5.88
   1   3   3  206.38    9.08
   1   3   4  174.80    8.99
  -1  -3   5  578.00    8.67
   1   3   5  581.60   17.71
   1   3   6  410.80   15.78
  -1  -3   6  422.89    9.04
  -1  -3   7  185.70    7.01
   1   3   7  200.14   11.51
  -1  -3   8    1.59    0.87
   1   3   8   87.96    8.15
   1   3   9   33.81    5.13
  -1  -3   9    0.05    0.33
  -1  -3  10   -0.43    0.58
   1   3  10  188.51   13.10
  -1  -3  11   -0.01    0.54
   1   3  11   16.95    4.38
   1   3  12   88.74    9.97
  -1  -3  12   -0.24    0.47
   1   3  13   18.23    5.11
  -1  -3  13    0.24    0.41
  -1  -3  14    0.42    0.57
   1   3  14   51.02    8.05
   1   3  15  112.30   12.59
  -1  -3  15   -0.75    1.27
   1   3  16    9.80    3.72
  -1  -3  16   -0.23    0.74
   1   3  17    6.41    3.94
  -1  -3  17    0.42    1.02
   1   3  18    5.93    3.52
  -1  -3  18    0.33    0.74
   1   3  19    2.57    2.28
   1   3  20    6.07    2.82
   1   3  21    6.65    3.49
  -1   4  25    1.76    2.30
  -1   4  24    0.16    1.88
  -1   4  23   -0.33    2.43
  -1   4  22    0.87    2.35
  -1   4  21   -1.11    3.42
  -1   4  20   -0.23    2.21
  -1   4  19    1.15    1.73
  -1   4  18    1.67    2.22
  -1   4  17   -0.83    2.31
  -1   4  16   21.85    5.82
  -1   4  15   25.92    6.22
  -1   4  14  188.46   15.33
  -1   4  13   19.84    4.78
  -1   4  12    0.49    1.92
  -1   4  11    2.84    1.38
  -1   4  10   25.43    4.69
  -1   4   9    3.48    2.02
  -1   4   8   32.31    4.74
  -1   4   7   85.81    7.66
  -1   4   6  183.40   11.02
  -1   4   5   25.46    3.13
  -1   4   5   27.75    4.13
   1   4  -5   24.45    3.55
   1  -4   5   24.07    2.36
  -1   4   4  172.09    9.56
  -1   4   4  174.54    8.02
   1  -4   4  167.16    6.22
   1   4  -4  169.55    9.27
  -1   4   3   58.24    4.72
   1   4  -3   60.97    5.51
  -1   4   3   59.06    5.45
  -1   4   2   10.49    2.50
   1   4  -2   12.93    2.46
  -1   4   2   11.07    2.08
  -1   4   1  154.01    7.74
   1   4  -1  160.31    8.76
   1   4   0  440.25   10.75
   1   4   0  429.51   14.63
  -1   4   0  440.73   12.21
   1   4   1  155.62    7.21
  -1   4  -1  163.77    6.89
  -1   4  -2   10.79    1.54
   1   4   2   12.37    2.31
   1   4   3   63.59    5.22
  -1   4  -3   60.52    4.06
   1   4   4  161.60    9.35
   1   4   5   22.85    3.69
   1   4   6  180.46   11.12
   1   4   7   77.28    7.61
   1   4   8   31.91    5.11
   1   4   9    2.83    1.72
  -1  -4   9   -0.28    0.46
  -1  -4  10   -0.14    0.36
   1   4  10   22.51    4.82
  -1  -4  11   -0.06    0.43
   1   4  11    3.48    2.26
  -1  -4  12   -0.10    0.27
   1   4  12    4.37    2.58
   1   4  13   18.23    4.98
   1   4  14  186.39   15.86
   1   4  15   28.93    6.37
   1   4  16   19.91    5.24
   1   4  17   -0.33    1.83
   1   4  18    2.42    1.93
   1   4  19    4.94    3.21
   1   4  20    0.81    2.37
   1   4  21    7.71    4.70
   1   4  22    0.79    2.10
  -1   5  24    1.53    3.38
  -1   5  23    3.88    4.89
  -1   5  22    6.36    3.89
  -1   5  21    2.51    3.10
  -1   5  20    1.51    2.49
  -1   5  19    8.71    4.27
  -1   5  18    6.53    4.58
  -1   5  17   -0.25    1.31
  -1   5  16   38.19    7.81
  -1   5  15    9.11    4.17
  -1   5  14    4.77    2.97
  -1   5  13   36.69    7.01
  -1   5  12   72.49    8.98
  -1   5  11   68.02    8.45
  -1   5  10   56.33    7.28
  -1   5   9  100.76    9.63
  -1   5   8   26.70    4.70
  -1   5   7  114.06    9.57
   1   5  -7  110.86    8.71
   1  -5   7  108.87    5.57
   1   5  -6  111.12    8.61
   1  -5   6  108.48    5.33
  -1   5   6  114.52    9.05
   1  -5   5  502.83   11.26
  -1   5   5  483.30   15.72
   1   5  -5  477.64   17.71
  -1   5   5  492.35   18.29
  -1   5   4  205.40    9.99
   1   5  -4  209.69   11.62
  -1   5   4  195.86   11.08
  -1   5   3   63.00    5.51
  -1   5   3   62.68    5.97
   1   5  -3   63.09    6.25
  -1   5   2  759.98   19.81
  -1   5   2  749.04   19.61
   1   5  -2  737.47   21.20
   1   5  -1  923.29   14.96
   1   5  -1  928.72   23.82
  -1   5   1  919.69   20.41
  -1   5   0  702.63   16.85
   1   5   0  704.93   15.09
   1   5   0  665.08   20.29
   1   5   1  916.66   18.83
  -1   5  -1  902.51   18.26
   1   5   1  900.63   23.78
   1   5   2  760.13   18.55
  -1   5  -2  750.22   15.56
   1   5   3   64.74    5.57
  -1   5  -3   65.04    4.41
  -1   5  -4  205.80    7.56
   1   5   4  200.59   10.91
  -1   5  -5  483.43   11.61
   1   5   5  485.33   17.85
   1   5   6  106.60    8.87
   1   5   7  118.58    9.64
   1   5   8   28.52    5.08
   1   5   9   90.02    9.42
   1   5  10   54.31    7.34
   1   5  11   67.99    8.67
   1   5  12   73.57    9.37
   1   5  13   33.01    6.76
   1   5  14    5.66    2.98
   1   5  15    8.38    3.51
   1   5  16   36.99    7.80
   1   5  17    2.27    2.85
   1   5  18    4.94    2.71
   1   5  19    6.59    3.90
   1   5  20   -0.59    2.99
   1   5  21    1.37    2.21
   1   5  22    5.14    4.13
  -1   6  24   -1.77    3.11
  -1   6  23    2.01    2.43
  -1   6  22    1.84    3.15
  -1   6  21    5.02    4.32
  -1   6  20   -2.04    3.28
  -1   6  19    6.78    3.68
  -1   6  18    9.96    3.84
  -1   6  17    2.68    4.46
   1   6 -17    3.88    2.54
  -1   6  16   18.58    5.70
   1   6 -16   18.42    4.72
  -1   6  15    2.58    2.71
   1   6 -15    4.50    2.26
  -1   6  14   19.09    5.65
  -1   6  13   20.50    5.43
  -1   6  12    4.41    2.86
  -1   6  11   75.66    9.69
   1   6 -11   75.07    8.43
   1   6 -10   68.60    7.95
  -1   6  10   77.04    9.09
   1  -6   9   41.63    3.52
   1   6  -9   47.03    6.54
  -1   6   9   50.93    7.10
  -1   6   8   57.91    7.44
   1   6  -8   55.21    6.91
   1  -6   8   51.00    3.82
  -1   6   7  120.33   10.14
   1  -6   7  114.04    5.52
   1   6  -7  112.24    9.63
   1   6  -6   19.10    3.86
  -1   6   6   18.88    4.03
  -1   6   5   27.89    4.93
  -1   6   5   28.66    4.27
   1   6  -5   26.36    4.51
  -1   6   4   55.39    5.89
  -1   6   4   63.32    6.47
   1   6  -4   56.29    6.49
  -1   6   3  223.25   11.75
   1   6  -3  226.00   12.93
  -1   6   3  231.34   12.03
  -1   6   2  210.46   11.01
  -1   6   2  217.94   11.83
   1   6  -2  206.64   12.35
  -1   6   1   38.09    4.55
   1   6  -1   35.19    5.14
   1   6  -1   36.90    3.46
  -1   6   1   41.15    5.15
   1   6   0    5.56    1.79
  -1   6   0    3.28    1.51
   1   6   0    2.31    1.04
   1   6   1   38.78    5.47
  -1   6  -1   36.34    3.99
   1   6   1   36.71    3.98
  -1   6  -2  213.20    8.92
   1   6   2  217.74   10.58
  -1   6  -3  219.16    8.50
   1   6   3  213.40   11.24
  -1   6  -4   56.32    4.12
   1   6   4   59.49    6.31
   1   6   5   24.16    4.10
  -1   6  -5   29.89    3.02
  -1   6  -6   18.06    2.34
   1   6   6   18.44    3.87
  -1   6  -7  117.06    5.78
   1   6   7  115.68   10.02
   1   6   8   56.36    7.38
   1   6   9   46.30    6.91
   1   6  10   74.14    8.84
   1   6  11   76.10    9.54
   1   6  12    1.67    1.60
   1   6  13   21.90    6.06
   1   6  14   17.42    5.89
   1   6  15    5.14    4.22
   1   6  16   21.42    5.91
   1   6  17    5.24    3.86
   1   6  18   17.64    6.06
   1   6  19    4.48    3.07
   1   6  20    1.53    2.39
   1   6  21    7.54    3.05
   1   6  22    4.76    4.13
   1   6  23    1.74    2.45
  -1   7  24    1.07    1.72
  -1   7  23   -4.07    3.30
  -1   7  22    1.81    5.05
  -1   7  21   -0.13    3.25
  -1   7  20   16.52    6.11
  -1   7  19    9.96    5.57
  -1   7  18    8.73    5.06
  -1   7  17   11.55    5.36
   1   7 -17   12.44    4.35
  -1   7  16    3.30    2.53
   1   7 -16    0.75    1.93
   1   7 -15    2.74    2.17
  -1   7  15    6.61    3.96
  -1   7  14    4.45    2.27
   1   7 -14    6.70    3.46
   1   7 -13   11.68    3.58
  -1   7  13    7.59    3.87
   1   7 -12   34.04    6.12
  -1   7  12   31.33    6.45
   1   7 -11   36.46    6.49
  -1   7  11   35.96    6.64
  -1   7  10   77.95    9.48
   1   7 -10   82.83    9.35
   1   7  -9   31.34    5.65
  -1   7   9   34.59    6.06
   1   7  -8   17.76    4.31
  -1   7   8   19.13    4.69
  -1   7   7   67.02    7.87
   1   7  -7   66.87    8.20
   1   7  -6   67.73    8.24
  -1   7   6   71.35    7.76
  -1   7   5   91.41    8.28
  -1   7   5   92.97    8.54
   1   7  -5   84.20    8.89
   1   7  -4   70.49    8.00
  -1   7   4   68.15    7.20
  -1   7   4   71.68    7.19
   1   7  -3   13.65    3.40
  -1   7   3   13.07    3.21
  -1   7   3   13.59    2.78
  -1   7   2   89.29    8.28
   1   7  -2   90.60    8.98
  -1   7   2   93.63    7.64
   1   7  -1    2.00    1.73
  -1   7   1    0.73    0.94
  -1   7   1    1.96    1.43
   1   7  -1    1.52    0.76
  -1   7   0   97.33    6.97
   1   7   0   93.64    6.70
   1   7   0   97.22    9.14
  -1   7   0   97.86    8.94
  -1   7  -1    0.69    0.96
   1   7   1    2.91    1.49
   1   7   1    1.01    0.86
  -1   7  -2   87.79    6.24
   1   7   2   89.38    7.18
   1   7   3   13.94    3.03
  -1   7  -3   13.25    2.37
  -1   7  -4   68.28    4.84
   1   7   4   72.03    7.28
  -1   7  -5   80.78    4.87
   1   7   5   84.40    8.27
   1   7   6   68.09    7.75
   1   7   7   62.43    7.85
   1   7   8   18.84    4.38
   1   7   9   33.05    6.05
   1   7  10   79.07    9.86
   1   7  11   33.11    6.63
   1   7  12   41.14    7.68
   1   7  13   11.12    3.87
   1   7  14    6.00    3.60
   1   7  15    0.92    1.89
   1   7  16    4.49    3.75
   1   7  17   12.18    4.84
   1   7  18    6.33    3.45
   1   7  19    8.28    4.18
   1   7  20    9.43    3.87
   1   7  21    1.01    3.15
   1   7  22   -5.10    3.94
   1   7  23    0.34    2.40
  -1   8  23    1.93    4.94
  -1   8  22    6.05    4.53
  -1   8  21   -0.48    3.21
  -1   8  20    1.17    1.74
  -1   8  19    2.67    3.79
  -1   8  18    3.67    4.52
  -1   8  17    3.74    3.30
   1   8 -17   -2.77    3.30
  -1   8  16    2.53    2.70
   1   8 -16    0.24    1.24
  -1   8  15   -0.19    2.11
   1   8 -15    1.40    2.39
   1   8 -14    0.75    1.27
  -1   8  14   -0.92    1.39
   1   8 -13    0.53    1.15
  -1   8  13    3.59    2.77
  -1   8  12   13.62    4.10
   1   8 -12   10.66    3.83
   1   8 -11    2.83    2.55
  -1   8  11    4.62    2.53
   1   8 -10   19.37    4.84
  -1   8  10   19.73    5.32
  -1   8   9   24.31    5.29
   1   8  -9   30.27    5.96
   1   8  -8  158.54   13.67
  -1   8   8  159.82   13.30
  -1   8   7   52.99    7.25
   1   8  -7   47.08    7.32
   1   8  -6   30.48    5.94
  -1   8   6   34.15    5.97
  -1   8   5   19.31    4.31
   1   8  -5   19.14    4.35
  -1   8   5   16.57    3.78
  -1   8   4   10.70    3.10
  -1   8   4   10.02    3.16
   1   8  -4    5.48    2.41
   1   8  -3   69.18    8.53
  -1   8   3   74.39    8.28
  -1   8   3   73.99    7.61
  -1   8   2   11.73    3.19
   1   8  -2   12.73    3.83
  -1   8   2   12.88    3.50
   1   8  -1    0.03    1.58
  -1   8   1    2.55    1.65
   1   8  -1    2.10    1.10
  -1   8   1    3.60    2.05
   1   8   0    6.25    2.54
   1   8   0    3.17    1.65
  -1   8   0    2.49    1.70
  -1   8   0    3.27    2.13
   1   8   1    1.94    1.70
  -1   8  -1    2.97    1.30
  -1   8  -1    3.14    2.12
   1   8   1    2.80    1.46
   1   8   2   10.73    2.75
  -1   8  -2   12.03    3.53
  -1   8  -2   11.42    2.61
   1   8   3   73.67    7.38
  -1   8  -3   63.64    5.15
  -1   8  -4    6.31    1.57
   1   8   4    7.01    2.23
   1   8   5   19.61    4.19
   1   8   6   32.10    5.66
   1   8   7   48.34    7.18
   1   8   8  161.96   13.34
   1   8   9   26.55    6.02
   1   8  10   22.59    5.48
   1   8  11    4.41    1.47
   1   8  12   14.85    4.85
   1   8  13    3.54    3.17
   1   8  14    1.83    2.61
   1   8  15   -1.74    2.55
   1   8  16    4.53    2.59
   1   8  17    1.35    1.91
   1   8  18    1.06    3.03
   1   8  19    2.90    3.64
   1   8  20    0.36    2.58
   1   8  21    1.89    2.75
   1   8  22    5.29    4.62
   1   8  23   -0.07    2.78
  -1   9  22   -6.64    5.63
  -1   9  21    3.07    3.85
  -1   9  20    0.60    3.04
  -1   9  19   -0.65    2.37
  -1   9  18    3.86    3.86
  -1   9  17    1.87    3.29
   1   9 -17   -0.40    1.54
   1   9 -16    1.22    1.73
  -1   9  16    1.32    2.31
   1   9 -15    4.26    2.87
  -1   9  15   -1.12    2.49
  -1   9  14    4.72    2.74
   1   9 -14    2.82    1.96
  -1   9  13   25.40    6.40
   1   9 -13   23.79    5.97
   1   9 -12    7.48    3.68
  -1   9  12    5.94    2.41
   1   9 -11   23.06    5.96
  -1   9  11   21.25    5.97
   1   9 -10   41.62    7.58
  -1   9  10   48.46    8.06
   1   9  -9   52.32    8.25
  -1   9   9   57.09    8.44
  -1   9   8   20.17    5.32
   1   9  -8   18.60    5.00
   1   9  -7   20.01    4.71
  -1   9   7   20.51    4.42
  -1   9   6   54.67    7.57
   1   9  -6   52.43    8.13
  -1   9   5    1.20    1.77
  -1   9   5    2.77    1.89
   1   9  -5    3.51    2.80
  -1   9   4   11.43    3.32
  -1   9   4    8.27    2.92
   1   9  -4    5.37    2.70
   1   9  -3   24.19    5.51
  -1   9   3   25.11    5.32
  -1   9   3   20.48    4.12
  -1   9   2   55.97    7.71
   1   9  -2   55.34    8.21
  -1   9   2   53.90    6.31
   1   9  -1  137.25   12.78
   1   9  -1  127.75    8.18
  -1   9   1  129.90   11.84
  -1   9   1  125.25    9.41
  -1   9   0   93.03    9.98
  -1   9   0   82.20    7.34
   1   9   0   89.98   10.12
   1   9   0   83.36    7.18
   1   9   1  130.86   12.56
  -1   9  -1  125.08    8.52
  -1   9  -1  129.68   11.94
   1   9   1  129.77    9.55
   1   9   2   52.30    6.51
  -1   9  -2   56.94    7.94
  -1   9  -2   54.30    5.31
   1   9   3   22.74    4.63
  -1   9  -3   24.12    5.28
   1   9   4    8.44    2.72
  -1   9  -4    8.18    3.71
   1   9   5    4.78    2.15
   1   9   6   53.55    7.73
   1   9   7   19.47    4.43
   1   9   8   20.65    5.20
   1   9   9   53.80    8.58
   1   9  10   43.48    8.08
   1   9  11   20.26    5.55
   1   9  12    6.42    3.64
   1   9  13   19.58    6.43
   1   9  14    1.21    1.58
   1   9  15   -1.29    2.90
   1   9  16    6.40    4.31
   1   9  17   -1.30    3.16
   1   9  18   -1.05    2.59
   1   9  19   -0.30    2.22
   1   9  20    0.26    4.60
   1   9  21    4.46    3.33
   1   9  22    2.11    2.01
  -1  10  21    3.98    3.37
  -1  10  20   -1.71    2.87
  -1  10  19   -1.71    2.46
  -1  10  18   -1.05    2.90
  -1  10  17    4.52    4.04
   1  10 -17   -0.08    1.61
   1  10 -16   -5.16    3.72
  -1  10  16   -1.02    3.52
   1  10 -15    6.34    3.43
  -1  10  15    9.59    5.88
   1  10 -14    3.68    2.79
  -1  10  14    6.53    3.51
  -1  10  13    4.11    2.52
   1  10 -13    2.48    1.89
   1  10 -12    1.83    2.23
  -1  10  12    0.11    2.18
  -1  10  11    8.54    3.96
   1  10 -11    6.51    3.58
  -1  10  10   24.28    6.28
   1  10 -10   27.44    6.60
   1  10  -9   11.16    3.70
  -1  10   9   15.02    4.90
  -1  10   8   39.83    7.49
   1  10  -8   34.69    7.06
   1  10  -7    5.22    3.31
  -1  10   7    3.30    1.67
  -1  10   6    3.56    1.28
   1  10  -6    3.44    2.19
  -1  10   5    5.05    2.49
  -1  10   5   -0.27    1.78
   1  10  -5    3.22    2.36
   1  10  -4   66.19    9.87
  -1  10   4   71.64    8.46
  -1  10   4   65.95    8.93
   1  10  -3   12.61    4.23
  -1  10   3   14.54    4.19
  -1  10   3   13.34    3.34
  -1  10   2   30.39    5.21
  -1  10   2   32.60    6.42
   1  10  -2   25.51    6.03
  -1  10   1   35.54    5.26
  -1  10   1   35.55    6.60
   1  10  -1   33.37    6.74
   1  10   0   -1.33    2.64
  -1  10   0   -0.88    1.38
  -1  10   0   -1.12    1.95
  -1  10  -1   30.32    6.52
   1  10   1   26.90    4.62
  -1  10  -1   28.87    4.25
   1  10   2   28.63    4.80
  -1  10  -2   29.21    6.08
   1  10   3   10.99    3.01
  -1  10  -3   13.88    4.53
  -1  10  -4   76.21   10.22
   1  10   4   71.73    8.65
  -1  10  -5    2.59    2.46
   1  10   5    2.06    1.73
   1  10   6    3.93    1.73
  -1  10  -6   -0.63    1.32
   1  10   7    3.12    2.72
  -1  10  -7    4.06    2.47
   1  10   8   44.97    7.77
  -1  10  -8   44.55    8.09
   1  10   9   15.24    5.07
   1  10  10   24.31    6.37
   1  10  11    7.03    3.98
   1  10  12    2.19    3.07
   1  10  13    2.50    2.20
   1  10  14    3.83    2.54
   1  10  15    7.42    3.31
   1  10  16   -4.22    2.58
  -1  10 -17    4.47    4.23
   1  10  17   -0.14    3.01
  -1  10 -18    2.94    2.99
   1  10  18    3.99    4.41
   1  10  19   -0.02    3.67
   1  10  20   -3.47    3.13
   1  10  21   -1.83    2.99
  -1  11  20   -1.31    3.81
  -1  11  19   -1.06    2.32
  -1  11  18    5.56    5.05
  -1  11  17   -0.75    3.03
  -1  11  16    7.85    4.00
   1  11 -16    6.49    4.00
  -1  11  15    5.89    4.76
   1  11 -15   -0.48    3.31
  -1  11  14    2.44    2.67
   1  11 -14    3.64    2.66
   1  11 -13    0.01    1.81
  -1  11  13    5.62    3.87
  -1  11  12    0.40    1.99
   1  11 -12   -1.08    3.57
   1  11 -11    5.42    2.71
  -1  11  11    8.01    4.00
   1  11 -10    4.81    3.30
  -1  11  10    3.35    1.34
   1  11  -9   13.67    5.43
  -1  11   9   10.88    4.02
  -1  11   8    4.14    2.61
   1  11  -8    3.22    2.58
  -1  11   7    1.98    1.89
   1  11  -7    1.24    2.33
  -1  11   6    5.73    3.08
   1  11  -6    3.55    2.39
  -1  11   5    5.75    2.56
   1  11  -5    2.41    2.71
  -1  11   4   -0.96    1.86
  -1  11   4    2.90    1.60
   1  11  -4    1.85    1.37
  -1  11   3   21.69    5.17
  -1  11   3   17.95    4.03
   1  11  -3   16.17    4.81
  -1  11   2   18.34    4.02
   1  11  -2   15.88    5.02
  -1  11   2   18.28    5.35
  -1  11   1    9.53    2.84
  -1  11   1   11.97    4.25
   1  11  -1    7.40    3.70
  -1  11   0   12.37    4.20
   1  11   0    7.56    3.79
  -1  11  -1    9.08    3.37
  -1  11  -2   17.20    5.06
   1  11   2   18.24    4.52
   1  11   3   16.95    4.49
  -1  11  -3   19.93    5.92
   1  11   4   -0.42    1.20
  -1  11  -4   -0.70    1.65
   1  11   5    3.19    2.26
  -1  11  -5    3.47    2.46
   1  11   6    4.54    2.62
  -1  11  -6    3.07    1.52
   1  11   7    2.86    2.11
  -1  11  -7    1.38    2.08
   1  11   8    4.41    2.64
  -1  11  -8    1.68    1.87
   1  11   9    9.70    3.79
  -1  11  -9    9.81    4.42
  -1  11 -10   -0.83    1.83
   1  11  10    2.03    1.93
  -1  11 -11    8.51    4.60
   1  11  11   10.06    5.15
   1  11  12    1.68    1.72
  -1  11 -12    2.74    3.50
   1  11  13    5.19    3.54
  -1  11 -13   -0.44    2.54
   1  11  14    4.28    3.23
  -1  11 -14   -1.93    3.47
  -1  11 -15    2.02    2.38
   1  11  15    4.35    3.87
   1  11  16   15.53    6.26
  -1  11 -16    7.83    4.55
  -1  11 -17   -0.75    2.43
   1  11  17    4.64    5.39
   1  11  18   -0.63    2.19
   1  11  19   -0.50    3.27
  -1  12  17   -3.20    3.45
  -1  12  16    5.29    5.53
   1  12 -15    0.38    2.80
  -1  12  15    3.36    3.19
  -1  12  14    3.04    3.57
   1  12 -14    9.27    5.35
  -1  12  13   -1.27    2.56
   1  12 -13    2.20    2.34
   1  12 -12   -3.55    3.33
  -1  12  12   -0.86    2.18
  -1  12  11   -2.40    3.50
   1  12 -11   -3.04    3.13
  -1  12  10    2.93    2.03
   1  12 -10    1.21    1.80
   1  12  -9    1.84    2.73
  -1  12   9   -3.21    2.43
  -1  12   8   -0.37    1.96
   1  12  -8    0.72    2.29
   1  12  -7    2.75    2.30
  -1  12   7    5.63    2.85
  -1  12   6    8.19    3.94
   1  12  -6    3.04    3.15
  -1  12   5    0.29    1.69
   1  12  -5   -0.84    1.45
   1  12  -4   -0.59    1.24
  -1  12   4   -1.56    2.25
   1  12  -3    3.94    3.43
  -1  12   3    2.70    2.17
  -1  12   3    3.88    2.82
   1  12  -2    4.67    3.44
  -1  12   2    2.00    2.78
  -1  12   1    0.72    2.09
   1  12  -1    1.59    2.68
  -1  12   0    0.01    1.85
  -1  12  -1    1.22    1.91
  -1  12  -2    0.37    2.20
  -1  12  -3    3.15    2.25
  -1  12  -4    0.66    1.79
   1  12   5    1.21    2.30
  -1  12  -5    3.69    2.96
   1  12   6    6.37    3.66
  -1  12  -6    4.96    2.92
   1  12   7    3.20    1.98
  -1  12  -7    8.83    4.26
   1  12   8   -3.15    3.40
  -1  12  -8    1.43    2.84
   1  12   9    3.76    2.90
  -1  12  -9   -0.32    1.21
  -1  12 -10    1.42    1.57
   1  12  10    0.54    2.10
  -1  12 -11    4.30    3.22
   1  12  11    0.94    1.28
   1  12  12    3.62    3.43
  -1  12 -12    0.50    1.99
  -1  12 -13   -1.22    2.76
   1  12  13   -1.17    3.69
  -1  12 -14    4.84    4.32
   1  12  14    5.05    4.84
  -1  12 -15    3.88    3.53
   1  12  15    2.90    3.92
   1  12  16   -2.05    2.71
  -1  12 -16    4.89    4.45
   1  12  17    3.76    3.58
   1  13 -14    0.09    2.61
  -1  13  13    2.27    2.78
   1  13 -13    1.88    3.56
   1  13 -12    1.30    1.90
  -1  13  12    4.20    2.18
   1  13 -11    5.30    4.59
  -1  13  11    0.86    2.16
  -1  13  10    5.64    3.74
   1  13 -10    5.07    3.76
  -1  13   9    0.27    1.97
   1  13  -9    4.99    3.22
   1  13  -8    0.28    2.37
  -1  13   8    3.84    2.89
  -1  13   7    1.60    1.50
   1  13  -7    4.38    3.40
   1  13  -6    1.28    1.60
   1  13  -5    4.87    2.38
   1  13  -4    3.30    2.93
  -1  13   3    2.56    2.56
   1  13  -3   -0.35    2.89
   1  13  -2   -2.39    3.53
  -1  13   2    2.87    3.26
  -1  13   1    7.01    4.24
  -1  13   0    1.10    3.29
  -1  13  -1    7.16    3.53
  -1  13  -2   -0.88    1.92
  -1  13  -3    4.81    3.14
  -1  13  -4    3.01    2.66
  -1  13  -5    6.99    3.56
  -1  13  -6    0.24    2.08
  -1  13  -7    3.86    3.62
  -1  13  -8    5.42    4.35
  -1  13  -9    3.43    2.88
   1  13  10    6.96    4.72
  -1  13 -10    7.36    4.73
  -1  13 -11    2.77    2.98
   1  13  11    3.66    3.84
  -1  13 -12    0.77    1.69
   1  13  12    2.67    2.43
  -1  13 -13   -0.83    2.82
  -1  13 -14   -1.88    2.98
  -1  13 -15    7.50    4.99
   1  14 -13   -2.60    3.78
   1  14 -12    2.36    2.67
   1  14 -11    0.23    4.03
   1  14 -10    0.85    3.53
   1  14  -9    5.45    3.72
   1  14  -8   -0.82    2.77
   1  14  -7    1.38    2.92
   1  14  -6    9.13    5.00
   1  14  -5   -1.48    3.60
   1  14  -4    1.92    2.60
  -1  14   2    2.16    2.31
  -1  14   1    2.55    2.81
  -1  14   0   -3.03    3.53
  -1  14  -1   -1.32    2.48
  -1  14  -2    2.36    3.21
  -1  14  -3    4.38    3.40
  -1  14  -4    3.35    2.96
  -1  14  -5    1.03    2.37
  -1  14  -6    7.54    4.06
  -1  14  -7    1.29    1.44
  -1  14  -8   -2.72    3.39
  -1  14  -9   11.33    5.98
  -1  14 -10    1.38    2.04
  -1  14 -11   -1.30    2.29
  -1  14 -12    0.22    2.97
  -1  14 -13    2.35    3.13
   1  15 -11    1.45    2.22
   1  15 -10   -0.83    3.31
   1  15  -9   -0.18    3.64
   1  15  -8   -0.51    2.53
   1  15  -7   -2.64    2.36
   1  15  -6    0.40    3.51
  -1  15   0   -2.08    2.85
  -1  15  -1    2.03    2.94
  -1  15  -2    0.70    4.30
  -1  15  -3   -0.60    3.17
  -1  15  -4    3.33    3.58
  -1  15  -5   -3.21    3.36
  -1  15  -6   -9.54    5.97
  -1  15  -7   -2.63    2.59
  -1  15  -8   -1.92    4.45
  -1  15  -9   -3.05    3.28
  -1  15 -10   -2.83    4.27
  -1  15 -11    2.92    2.92
  -1  15 -12   -1.80    2.94
  -1  16  -1    0.77    3.37
  -1  16  -2   -1.27    3.84
  -1  16  -3   -1.02    1.90
  -1  16  -4    4.29    3.81
  -1  16  -5    5.46    4.40
  -1  16  -6   -0.69    2.16
  -1  16  -7   -1.95    3.37
  -1  16  -8   -1.06    2.82
  -1  16  -9    3.76    4.59
   2   0   0 5538.85   36.46
   2   0  -1 9999.00   49.84
  -2   0   2 2192.37   24.61
  -2   0   3 1286.88   20.70
  -2   0   4    6.56    1.74
  -2   0   5    1.97    1.21
  -2   0   6   68.91    5.74
  -2   0   7  512.42   16.37
  -2   0   8   40.21    4.91
  -2   0   9   76.29    7.01
   2   0  -9   61.42    2.83
  -2   0  10   32.52    4.71
  -2   0  11    3.26    1.38
  -2   0  12    0.17    0.99
  -2   0  13   51.78    6.78
  -2   0  14   75.24    8.55
  -2   0  15   11.00    3.40
  -2   0  16    1.17    1.77
  -2   0  17    3.55    2.48
  -2   0  18   -0.03    1.44
  -2   0  19    0.11    1.47
  -2   0  20   -2.14    3.14
  -2   0  21   -2.16    2.39
  -2   0  22   -0.64    2.19
  -2   0  23    5.60    3.79
  -2   1  23    1.08    2.43
  -2   1  22    1.39    2.58
  -2   1  21    2.36    2.49
  -2   1  20    0.82    1.53
  -2   1  19    5.54    3.14
  -2   1  18   10.37    3.57
  -2   1  17   24.85    5.42
  -2   1  16    5.40    2.73
  -2   1  15    8.72    3.59
  -2   1  14   13.83    3.92
  -2   1  13   32.72    5.57
  -2   1  12  119.35   10.17
   2   1 -12  116.18    5.99
   2   1 -11   60.38    4.20
  -2   1  11   60.52    7.01
   2   1 -10   72.99    4.45
  -2   1  10   75.55    7.52
   2   1  -9  495.02   11.11
  -2   1   9  506.76   18.63
  -2   1   8  575.42   18.90
   2   1  -8  566.54   11.60
  -2   1   7  273.91   12.66
   2   1  -7  271.15    7.95
   2   1  -6  206.46    6.82
  -2   1   6  200.05   10.24
  -2   1   5  537.69   16.16
  -2   1   4  148.01    8.06
  -2   1   3  450.78   12.99
  -2   1   2 5456.52   42.55
   2   1  -2 5372.10   34.32
  -2   1   1 2844.78   29.11
   2  -1   1 2798.41   27.39
   2   1  -1 2652.96   23.60
   2  -1   0  222.51    7.82
   2  -1  -1 2849.17   28.50
  -2  -1   2 5382.23   35.33
  -2  -1   3  432.14   10.78
  -2  -1   4  157.53    6.79
  -2  -1   5  563.59   14.12
  -2  -1   6  197.52    8.91
  -2  -1   7  274.80   11.13
  -2  -1   8  574.87   17.01
  -2  -1   9  488.55   16.52
  -2  -1  10   71.75    6.70
  -2  -1  11   63.37    6.58
  -2  -1  12  134.88    9.93
  -2  -1  13   32.88    4.98
  -2  -1  14   10.25    3.05
  -2  -1  15    7.23    2.84
  -2  -1  16    2.90    2.14
  -2  -1  17   30.77    6.11
  -2  -1  18   16.05    4.94
  -2  -1  19   -3.28    2.31
  -2  -1  20   -1.00    1.09
  -2  -1  21   -2.53    2.07
  -2  -1  22    2.95    2.06
  -2   2  24    9.53    5.24
  -2   2  23    3.61    3.54
  -2   2  22    5.41    3.22
  -2   2  21    1.33    2.37
  -2   2  20    3.83    1.97
  -2   2  19    7.13    3.63
  -2   2  18   16.78    4.82
  -2   2  17    4.68    3.01
  -2   2  16    4.60    2.92
  -2   2  15   -0.14    1.50
   2   2 -14   16.13    2.80
  -2   2  14   17.91    4.59
  -2   2  13   85.86    9.28
   2   2 -13   78.34    5.99
  -2   2  12  159.29   12.00
   2   2 -12  159.87    8.38
   2   2 -11   47.98    4.47
  -2   2  11   51.05    6.64
  -2   2  10  171.23   11.84
   2   2 -10  163.22    8.04
   2   2  -9   86.82    5.74
  -2   2   9   85.87    8.19
  -2   2   8   61.77    6.69
   2   2  -8   61.38    4.65
   2   2  -7   12.57    2.13
  -2   2   7   16.70    3.81
   2   2  -6  358.70   11.05
  -2   2   6  336.47   14.22
  -2   2   5  201.35    4.91
   2   2  -5  216.98    8.57
  -2   2   5  203.24   10.70
  -2   2   4  283.03   11.48
  -2   2   3  391.08   13.29
  -2   2   2 1462.18   24.39
   2  -2   2 1422.20   20.78
   2   2  -2 1332.63   16.02
  -2   2   1 2762.21   31.65
   2  -2   1 2859.98   29.58
   2  -2   0 1177.56   19.16
  -2   2   0 1183.46   19.68
  -2  -2   3  402.43    9.30
  -2  -2   4  263.02    8.14
  -2  -2   5  214.24    7.86
  -2  -2   6  349.26   10.74
  -2  -2   7   11.59    2.24
   2   2   8   58.14    6.80
  -2  -2   8   61.72    5.23
   2   2   9   89.63    8.42
  -2  -2   9   83.85    6.41
   2   2  10  158.04   12.15
  -2  -2  10  161.56    9.26
   2   2  11   48.84    7.15
  -2  -2  11   51.21    5.57
   2   2  12  161.57   13.10
  -2  -2  12  163.91   10.45
   2   2  13   74.99    9.63
  -2  -2  13   84.93    8.16
  -2  -2  14    2.60    1.37
  -2  -2  15   -1.21    1.49
  -2  -2  16    0.73    1.35
  -2  -2  17   -0.75    1.27
  -2  -2  18   -0.31    0.88
  -2  -2  19    0.27    0.82
  -2  -2  20    0.58    0.76
  -2   3  24    5.90    4.38
  -2   3  23    3.73    4.08
  -2   3  22    2.17    3.40
  -2   3  21    2.70    3.14
  -2   3  20   -1.77    2.48
  -2   3  19    0.79    1.46
  -2   3  18    1.00    2.22
  -2   3  17    7.48    3.05
  -2   3  16   10.58    3.89
   2   3 -15    7.96    1.94
  -2   3  15   11.76    4.15
   2   3 -14  111.34    8.41
  -2   3  14  117.50   11.71
  -2   3  13   26.78    5.59
   2   3 -13   29.40    4.15
   2   3 -12   70.76    6.27
  -2   3  12   75.99    8.93
   2   3 -11   78.28    6.57
  -2   3  11   76.94    8.66
  -2   3  10    5.02    2.45
   2   3 -10    5.96    1.73
   2   3  -9   98.74    7.05
  -2   3   9   98.17    9.22
   2   3  -8   36.53    4.09
  -2   3   8   41.49    5.65
   2   3  -7  184.02    9.19
  -2   3   7  185.10   11.66
   2   3  -6  265.97   10.99
  -2   3   6  266.10   13.38
  -2   3   6  267.48    7.52
  -2   3   5    6.32    1.21
  -2   3   5    7.81    2.39
   2   3  -5    7.61    1.94
   2   3  -4  633.82   16.93
  -2   3   4  602.45   18.61
   2   3  -3  181.98    5.47
  -2   3   3  182.88    9.70
   2  -3   3  175.81    7.59
  -2   3   2   42.48    4.50
   2  -3   2   40.49    3.73
  -2   3   1  102.09    6.73
   2  -3   1   97.52    5.92
  -2   3   0   31.43    3.55
  -2   3  -1   92.34    5.87
  -2  -3   3  184.33    5.70
  -2  -3   4  627.58   11.00
  -2  -3   5    5.66    1.17
   2   3   6  242.28   13.29
  -2  -3   6  265.27    8.34
   2   3   7  171.81   11.66
  -2  -3   7  173.24    7.47
   2   3   8   39.21    5.58
  -2  -3   8   35.64    3.49
   2   3   9  105.76    9.86
  -2  -3   9   99.74    6.34
  -2  -3  10    3.00    1.02
   2   3  10    6.00    2.82
  -2  -3  11   -0.35    0.72
   2   3  11   71.81    9.08
  -2  -3  12    0.01    0.45
   2   3  12   72.10    8.83
  -2  -3  13    0.36    0.57
   2   3  13   25.31    5.53
   2   3  14  114.56   12.24
  -2  -3  14   -0.22    0.63
  -2  -3  15    0.10    0.84
   2   3  15   11.70    3.93
  -2  -3  16   -0.08    0.56
  -2  -3  17   -0.44    0.58
  -2  -3  18    0.26    0.79
  -2   4  24    2.64    3.23
  -2   4  23   -0.58    2.84
  -2   4  22    6.37    4.24
  -2   4  21    6.01    4.52
  -2   4  20   -0.12    2.30
  -2   4  19   -0.91    2.60
  -2   4  18   -0.60    2.63
  -2   4  17    9.69    3.14
   2   4 -16    9.27    2.66
  -2   4  16   10.09    3.33
   2   4 -15   40.06    5.75
  -2   4  15   41.46    7.66
  -2   4  14  122.57   12.48
   2   4 -14  118.40    9.46
   2   4 -13   52.59    6.16
  -2   4  13   50.98    7.84
   2   4 -12  167.34   10.76
  -2   4  12  171.80   13.44
   2   4 -11   43.26    5.45
  -2   4  11   42.65    6.52
  -2   4  10   27.42    4.95
   2   4 -10   22.84    3.76
   2   4  -9   23.49    3.80
  -2   4   9   25.84    5.34
   2   4  -8   31.02    4.46
  -2   4   8   33.42    5.32
   2   4  -7  107.13    7.80
  -2   4   7  106.90    9.24
   2   4  -6  284.16   12.73
  -2   4   6  285.14   14.66
  -2   4   6  287.05    9.75
  -2   4   5   16.39    3.10
   2   4  -5   16.43    3.13
  -2   4   5   17.77    2.45
   2  -4   5   16.60    2.60
  -2   4   4  520.25   18.41
   2   4  -4  532.34   17.52
   2  -4   4  529.32   14.01
  -2   4   3  104.24    7.86
   2  -4   3  112.73    6.50
   2   4  -3  103.22    7.75
   2   4  -3  103.61    3.87
  -2   4   2  309.56   12.70
  -2   4   1  629.25   17.41
  -2   4   0  153.82    8.53
  -2   4  -1  620.03   16.30
  -2   4  -2  288.00   10.76
  -2   4  -3  105.10    6.62
  -2  -4   4  520.53    8.69
   2   4   4  548.40   18.05
   2   4   5   12.86    3.21
  -2  -4   5   16.78    1.63
   2   4   6  290.35   14.57
  -2  -4   6  270.97    6.86
  -2  -4   7   22.57    2.22
   2   4   7   98.42    9.05
   2   4   8   36.79    5.53
  -2  -4   8   -0.26    0.36
  -2  -4   9   -0.10    0.29
   2   4   9   22.59    4.49
  -2  -4  10   -0.16    0.44
   2   4  10   27.47    5.38
  -2  -4  11    0.27    0.41
   2   4  11   37.30    6.64
   2   4  12  155.47   13.96
  -2  -4  12    0.00    0.44
  -2  -4  13    0.13    0.50
   2   4  13   55.61    8.45
  -2  -4  14    0.40    0.70
   2   4  14  112.76   12.54
  -2  -4  15    0.01    0.59
   2   4  15   43.93    8.22
   2   4  16   14.18    4.99
  -2  -4  16   -0.30    0.86
   2   4  17    8.00    4.09
  -2   5  24    0.84    3.12
  -2   5  23    0.27    2.51
  -2   5  22   -0.74    4.00
  -2   5  21   -0.44    2.78
  -2   5  20   -1.77    2.38
  -2   5  19    8.04    3.80
  -2   5  18    7.02    4.22
  -2   5  17    8.18    4.20
   2   5 -16    2.49    1.23
  -2   5  16    3.27    1.81
  -2   5  15   19.81    5.36
   2   5 -15   19.45    4.45
   2   5 -14   43.57    6.31
  -2   5  14   46.46    8.01
  -2   5  13   21.95    5.18
   2   5 -13   25.26    4.77
   2   5 -12   72.18    7.77
  -2   5  12   81.06    9.92
   2   5 -11   33.91    5.28
  -2   5  11   29.09    5.79
  -2   5  10    2.52    2.74
   2   5 -10    3.59    1.69
   2   5  -9  109.01    9.00
  -2   5   9  119.05   11.20
   2   5  -8   50.18    6.09
  -2   5   8   51.90    7.21
   2  -5   7  148.85    8.00
   2   5  -7  148.43   10.31
  -2   5   7  173.61   11.86
  -2   5   6   13.01    3.33
   2  -5   6   11.39    2.12
   2   5  -6   11.67    2.98
  -2   5   6   12.28    2.40
   2   5  -5   14.17    3.11
  -2   5   5   15.72    2.78
   2  -5   5   16.21    2.59
  -2   5   5   15.20    3.81
   2  -5   4  212.95    9.31
  -2   5   4  210.00    9.97
  -2   5   4  197.27   11.83
   2   5  -4  192.45   11.71
  -2   5   3   -0.11    2.20
   2   5  -3    1.16    1.03
   2   5  -3    0.97    0.36
   2   5  -2  123.14    9.32
  -2   5   2  131.67    8.94
  -2   5   1  144.74    9.09
  -2   5   0    0.67    1.40
  -2   5  -1  149.75    8.52
  -2   5  -2  134.92    7.98
  -2   5  -3    1.70    1.53
   2   5   3    1.66    1.28
  -2   5  -4  199.73    9.32
   2   5   4  195.62   11.57
   2   5   5   15.89    3.24
   2   5   6   11.51    3.02
   2   5   7  149.92   11.71
   2   5   8   55.79    7.01
   2   5   9  108.92   10.40
   2   5  10    1.92    1.51
   2   5  11   24.63    5.40
   2   5  12   80.33   10.19
   2   5  13   22.18    6.23
   2   5  14   44.52    8.12
   2   5  15   19.60    5.77
   2   5  16    2.44    2.99
   2   5  17    9.57    4.59
   2   5  18    6.80    4.06
  -2   6  24    2.47    3.28
  -2   6  23    3.87    4.30
  -2   6  22   -2.16    4.01
  -2   6  21    4.56    3.20
  -2   6  20    0.84    1.89
  -2   6  19    3.37    2.02
  -2   6  18    8.63    4.10
  -2   6  17   -2.96    3.09
  -2   6  16   17.33    5.96
   2   6 -16   13.98    4.14
  -2   6  15   18.92    5.41
   2   6 -15   17.86    4.58
   2   6 -14   33.44    6.07
  -2   6  14   28.57    6.58
   2   6 -13    3.78    1.85
  -2   6  13    8.52    3.78
   2   6 -12   82.12    8.99
  -2   6  12   76.61    9.60
   2   6 -11   23.69    4.55
  -2   6  11   22.97    5.20
  -2   6  10   47.02    7.28
   2   6 -10   45.89    6.40
  -2   6   9    5.34    2.18
   2   6  -9    8.33    2.58
   2  -6   9    7.97    1.90
  -2   6   8   29.39    5.33
   2  -6   8   29.25    3.60
   2   6  -8   31.87    5.38
   2   6  -7   85.41    8.55
  -2   6   7   90.88    7.30
  -2   6   7   97.35    9.71
   2  -6   7   89.12    6.14
   2   6  -6  295.44   15.83
  -2   6   6  290.30   12.99
   2  -6   6  295.04   11.14
  -2   6   6  288.82   16.13
   2   6  -5   51.01    6.42
  -2   6   5   54.57    5.68
  -2   6   5   54.79    6.89
  -2   6   4   56.40    5.83
   2   6  -4   50.71    6.61
  -2   6   4   49.02    6.32
  -2   6   3   16.06    3.52
   2   6  -3   20.03    4.16
  -2   6   3   18.87    3.20
  -2   6   2   30.78    4.55
   2   6  -2   24.84    4.43
  -2   6   1  153.71    9.85
  -2   6   0  543.98   17.91
  -2   6  -1  153.56    9.05
  -2   6  -2   23.71    3.45
  -2   6  -3   17.42    3.26
   2   6   3   15.05    3.33
  -2   6  -4   50.69    4.94
   2   6   4   44.75    5.97
  -2   6  -5   56.07    5.17
   2   6   5   53.57    6.38
  -2   6  -6  306.65   11.59
   2   6   6  289.01   15.88
   2   6   7   85.01    9.00
   2   6   8   37.90    6.39
   2   6   9    6.63    3.10
   2   6  10   46.61    7.61
   2   6  11   25.59    5.74
   2   6  12   79.96   10.72
   2   6  13    6.81    3.22
   2   6  14   28.15    6.76
   2   6  15   19.74    5.61
   2   6  16   13.50    4.61
   2   6  17    0.38    2.02
   2   6  18    7.75    3.25
  -2   7  23   -4.02    3.72
  -2   7  22    4.21    3.81
  -2   7  21   -1.78    2.55
  -2   7  20    2.53    2.57
  -2   7  19    2.91    3.54
  -2   7  18   -1.32    2.54
   2   7 -17    5.08    3.16
  -2   7  17    3.88    2.47
   2   7 -16    0.82    1.09
  -2   7  16    0.97    2.10
  -2   7  15    8.63    3.67
   2   7 -15    7.04    2.97
   2   7 -14    7.20    3.36
  -2   7  14    8.72    3.92
  -2   7  13   -1.43    1.41
   2   7 -13    2.16    2.03
   2   7 -12    7.07    2.76
  -2   7  12    2.69    2.18
  -2   7  11   19.16    5.08
   2   7 -11   15.86    4.11
   2   7 -10    2.21    1.05
  -2   7  10   -0.46    1.60
   2   7  -9  111.13   10.68
   2  -7   9   98.01    6.49
  -2   7   9  113.13   11.32
   2  -7   8   52.37    4.68
   2   7  -8   56.19    7.50
  -2   7   8   56.97    8.07
   2   7  -7   34.82    5.93
  -2   7   7   34.43    5.02
  -2   7   7   37.67    6.25
  -2   7   6  161.71   10.76
   2   7  -6  151.81   12.16
  -2   7   6  163.97   12.29
   2   7  -5   11.13    3.13
  -2   7   5   12.69    2.93
  -2   7   5   16.59    4.17
   2   7  -4   15.86    4.15
  -2   7   4   13.26    3.00
  -2   7   4   17.20    4.23
   2   7  -3   12.81    3.59
  -2   7   3   13.69    3.44
  -2   7   3   14.49    3.90
  -2   7   2   12.87    3.23
   2   7  -2   14.69    3.48
  -2   7   2   19.38    4.00
  -2   7   1  143.13    9.99
  -2   7   0    0.93    1.62
  -2   7  -1  144.45    9.42
  -2   7  -2   13.91    2.91
  -2   7  -3   12.94    2.68
   2   7   3   12.69    2.96
  -2   7  -4   16.29    3.12
   2   7   4   14.09    3.43
  -2   7  -5   14.03    2.82
   2   7   5   12.28    2.84
  -2   7  -6  160.86    8.56
   2   7   6  159.55   12.27
  -2   7  -7   36.14    4.07
   2   7   7   33.91    5.93
  -2   7  -8   52.75    4.93
   2   7   8   53.44    7.92
  -2   7  -9  104.33    7.19
   2   7   9  107.16   11.54
   2   7  10    1.80    1.44
   2   7  11   21.89    5.64
   2   7  12    5.96    2.91
   2   7  13    2.64    1.33
   2   7  14    7.93    4.04
   2   7  15    7.81    4.32
   2   7  16    3.63    3.35
   2   7  17    4.30    2.91
   2   7  18   -0.02    1.57
  -2   8  23   -4.46    4.58
  -2   8  22    1.29    2.50
  -2   8  21    0.41    3.33
  -2   8  20    9.73    5.26
  -2   8  19    1.30    2.41
  -2   8  18    3.48    4.28
   2   8 -17    3.76    3.30
  -2   8  17    5.28    3.64
   2   8 -16    0.21    2.49
  -2   8  16    1.84    3.26
   2   8 -15    4.22    2.46
  -2   8  15    4.80    3.37
   2   8 -14    4.32    3.02
  -2   8  14    5.07    4.13
   2   8 -13    7.05    2.72
  -2   8  13    8.03    3.57
   2   8 -12    7.95    3.62
  -2   8  12    6.06    3.60
   2   8 -11   37.30    7.03
  -2   8  11   39.45    7.36
   2   8 -10   38.76    6.81
  -2   8  10   42.91    7.63
   2   8  -9   13.87    3.83
  -2   8   9   15.72    4.39
   2   8  -8   18.35    4.77
  -2   8   8   17.93    4.73
  -2   8   7   -2.53    2.08
   2   8  -7    2.70    1.75
  -2   8   7    1.85    2.01
   2   8  -6   36.21    6.65
  -2   8   6   41.97    6.82
   2   8  -5    8.81    3.27
  -2   8   5   12.49    3.41
  -2   8   5   10.75    3.75
   2   8  -4  135.93   12.42
  -2   8   4  136.29   11.32
  -2   8   4  147.12   11.05
   2   8  -3   17.97    4.45
  -2   8   3   17.38    3.87
  -2   8   3   19.82    4.32
   2   8  -2   35.90    6.20
  -2   8   2   30.73    5.35
  -2   8   2   39.91    5.84
  -2   8   1   52.68    6.62
  -2   8   1   47.80    6.61
  -2   8   0   -2.35    2.00
  -2   8  -1   53.36    5.98
  -2   8  -2   37.77    4.86
  -2   8  -3   17.23    3.27
   2   8   3   16.61    3.87
   2   8   4  139.59   11.21
  -2   8  -4  135.29    8.55
  -2   8  -5   13.33    2.67
   2   8   5   10.96    3.31
  -2   8  -6   33.72    4.08
   2   8   6   33.29    6.02
   2   8   7    3.05    1.77
   2   8   8   20.96    4.90
   2   8   9   17.67    4.77
   2   8  10   46.16    7.88
   2   8  11   30.27    6.74
   2   8  12    7.57    2.95
   2   8  13    7.86    3.49
   2   8  14    5.85    2.04
   2   8  15    4.79    2.32
   2   8  16   -0.15    1.74
   2   8  17    2.12    1.82
   2   8  18   -2.49    2.61
  -2   9  22   -1.63    3.01
  -2   9  21    0.25    3.08
  -2   9  20   -3.34    3.53
  -2   9  19    3.23    3.58
  -2   9  18   -1.67    3.98
  -2   9  17    5.96    3.80
  -2   9  16    2.36    1.64
   2   9 -16    2.80    1.78
  -2   9  15    1.54    1.72
   2   9 -15    0.83    1.98
  -2   9  14   11.18    4.85
   2   9 -14   10.77    4.79
   2   9 -13    0.92    2.20
  -2   9  13    0.96    1.44
   2   9 -12   -2.35    2.32
  -2   9  12   -1.27    2.05
   2   9 -11    5.29    3.06
  -2   9  11    7.20    4.32
  -2   9  10    0.19    1.99
   2   9 -10    1.56    1.29
  -2   9   9   20.30    5.34
   2   9  -9   19.10    5.21
   2   9  -8   48.74    8.02
  -2   9   8   48.82    8.14
   2   9  -7    0.95    2.16
  -2   9   7    0.97    2.11
   2   9  -6   58.93    8.91
  -2   9   6   62.69    8.23
  -2   9   5   -1.73    1.59
   2   9  -5    1.13    2.44
  -2   9   5    1.61    1.55
   2   9  -4   63.65    9.17
  -2   9   4   70.23    8.44
  -2   9   4   69.42    8.60
   2   9  -3   40.86    7.16
  -2   9   3   33.84    5.82
  -2   9   3   41.15    6.14
  -2   9   2   24.51    5.26
  -2   9   2   24.32    4.68
   2   9  -2   24.36    5.62
  -2   9   1   61.04    8.11
  -2   9   1   57.37    7.09
  -2   9   0    6.00    2.78
  -2   9   0    7.95    2.73
  -2   9  -1   61.16    8.31
  -2   9  -1   60.85    6.69
  -2   9  -2   27.09    4.70
  -2   9  -3   34.74    4.62
   2   9   4   65.39    8.01
  -2   9  -4   67.63    6.21
   2   9   5    0.92    1.35
   2   9   6   60.92    8.35
   2   9   7    3.45    1.94
   2   9   8   54.35    8.58
   2   9   9   13.64    4.70
   2   9  10    0.28    2.17
   2   9  11    7.52    3.64
   2   9  12   -2.47    2.87
   2   9  13   -1.92    1.49
   2   9  14   11.03    4.67
   2   9  15   -2.60    3.87
   2   9  16    0.86    2.01
   2   9  17    2.54    3.67
   2   9  18    1.05    2.12
  -2  10  21   -1.47    2.64
  -2  10  20    0.64    2.72
  -2  10  19    0.12    2.24
  -2  10  18   -2.03    2.91
  -2  10  17    0.82    2.44
   2  10 -16    0.43    2.50
  -2  10  16    0.70    2.46
   2  10 -15    5.21    3.81
  -2  10  15    0.73    1.45
   2  10 -14    1.91    2.14
  -2  10  14    0.13    2.73
   2  10 -13    4.49    3.58
  -2  10  13    5.15    3.76
  -2  10  12   -1.38    3.08
   2  10 -12    0.67    2.29
   2  10 -11    0.66    2.16
  -2  10  11    5.62    3.31
  -2  10  10    0.11    2.04
   2  10 -10    0.60    1.44
   2  10  -9    2.56    2.42
  -2  10   9   -1.20    1.88
   2  10  -8    6.46    3.54
  -2  10   8   11.11    4.48
   2  10  -7   11.82    4.74
  -2  10   7    9.11    3.52
  -2  10   6    5.41    2.71
  -2  10   6    0.16    0.99
   2  10  -6    4.97    2.75
   2  10  -5   23.18    6.03
  -2  10   5   20.83    4.93
  -2  10   4    2.47    1.73
   2  10  -4   13.52    4.88
  -2  10   4   13.62    3.69
  -2  10   3   -2.08    2.52
  -2  10   3    1.54    1.79
   2  10  -3    2.52    3.22
  -2  10   2    5.37    2.41
  -2  10   2    7.10    2.90
  -2  10   1   13.35    4.15
  -2  10   1    9.86    3.04
  -2  10   0   12.86    4.08
  -2  10   0    9.59    2.26
  -2  10  -1   11.54    4.02
  -2  10  -1    9.43    2.42
  -2  10  -2    6.71    3.20
  -2  10  -2    5.22    2.27
  -2  10  -3    2.25    1.68
   2  10   4   10.69    3.62
   2  10   5   20.95    4.74
   2  10   6    4.13    2.42
   2  10   7   10.37    3.76
   2  10   8    4.44    2.38
   2  10   9   -0.66    1.33
   2  10  10    0.59    2.30
   2  10  11    3.96    2.34
   2  10  12    0.61    1.48
   2  10  13    1.22    3.40
   2  10  14    3.13    2.49
   2  10  15   -2.92    2.27
   2  10  16    4.67    3.49
   2  10  17   -2.27    2.33
  -2  11  19   -4.40    3.18
  -2  11  18   -3.05    3.78
  -2  11  17    7.91    4.87
  -2  11  16   -1.82    2.87
  -2  11  15    5.87    3.89
   2  11 -15    0.13    1.73
  -2  11  14   -2.40    3.29
   2  11 -14   -1.22    2.17
  -2  11  13    4.09    3.96
   2  11 -13    6.87    4.18
  -2  11  12   -1.03    1.73
   2  11 -12    0.49    2.33
   2  11 -11   -0.38    1.86
  -2  11  11    2.29    2.92
   2  11 -10    2.52    2.25
  -2  11  10   -0.78    1.29
  -2  11   9    3.54    2.11
   2  11  -9    3.95    3.29
  -2  11   8    1.46    1.42
   2  11  -8    2.46    2.25
   2  11  -7    1.02    2.00
  -2  11   7   -2.79    2.95
  -2  11   6   -0.14    0.91
  -2  11   6    1.66    1.61
   2  11  -6    0.33    2.05
  -2  11   5   -0.35    0.95
  -2  11   5    0.49    1.83
   2  11  -5   -0.37    2.43
  -2  11   4   -0.51    1.14
  -2  11   4    3.18    1.87
  -2  11   3    5.82    2.92
  -2  11   3    5.43    2.92
  -2  11   2   30.29    6.81
  -2  11   2   23.69    5.02
  -2  11   1   25.48    5.97
  -2  11   1   24.09    4.66
  -2  11   0   14.54    3.82
  -2  11   0   14.53    4.72
  -2  11  -1   21.34    5.76
  -2  11  -2   29.50    6.72
  -2  11  -3    5.55    3.37
  -2  11  -4    9.84    4.18
  -2  11  -5    1.50    1.53
   2  11   6   -0.39    1.47
  -2  11  -6    1.53    2.25
   2  11   7    2.24    2.23
   2  11   8   -0.38    1.33
   2  11   9    2.94    2.83
   2  11  10   -4.50    3.54
   2  11  11   -1.32    2.47
   2  11  12    2.01    3.16
   2  11  13   -1.72    2.51
   2  11  14   -1.78    1.72
   2  11  15    6.31    4.91
   2  11  16   -0.54    1.67
  -2  12  17    1.93    3.74
  -2  12  16    3.87    3.11
  -2  12  15    3.63    2.11
   2  12 -15    1.03    3.05
  -2  12  14    1.49    2.27
   2  12 -14    6.38    4.16
   2  12 -13   -0.74    2.03
  -2  12  13    1.38    2.75
  -2  12  12    4.77    2.89
   2  12 -12    0.59    1.58
   2  12 -11   -1.40    2.83
  -2  12  11    2.52    1.99
  -2  12  10   -0.56    1.78
   2  12 -10    4.93    3.88
  -2  12   9    3.19    2.96
   2  12  -9   -1.98    3.25
   2  12  -8   11.71    5.00
  -2  12   8    5.69    2.72
   2  12  -7   -4.08    3.51
  -2  12   7   -0.77    1.87
  -2  12   6    8.06    3.34
   2  12  -6    9.70    4.39
  -2  12   5    1.49    2.55
   2  12  -5    1.07    1.79
  -2  12   5    0.10    1.25
  -2  12   4   -0.31    1.26
  -2  12   4   -0.28    1.61
  -2  12   3   -2.52    2.68
  -2  12   3    1.31    1.41
  -2  12   2    2.18    1.62
  -2  12   2    5.09    3.42
  -2  12   1   -0.52    3.01
  -2  12   0   -1.19    1.22
  -2  12  -1    4.57    2.81
  -2  12  -2    2.13    3.13
  -2  12  -3    5.00    3.58
  -2  12  -4    3.75    3.31
  -2  12  -5   -1.60    3.84
  -2  12  -6    7.10    3.35
  -2  12  -7    1.83    2.32
  -2  12  -8    6.47    4.27
   2  12   8    1.99    1.43
  -2  12  -9    2.53    2.38
   2  12   9   -0.29    1.70
  -2  12 -10    2.16    2.84
   2  12  10    3.23    2.83
  -2  12 -11   -0.32    1.54
   2  12  11    0.80    2.13
   2  12  12    2.71    1.93
  -2  12 -12    1.12    2.39
  -2  12 -13   -2.46    3.51
   2  12  13   -3.09    4.39
  -2  12 -14    0.10    2.57
  -2  12 -15    0.63    3.12
  -2  12 -16   -0.77    1.99
  -2  13  13    3.74    3.07
   2  13 -13    0.73    1.83
  -2  13  12    4.35    3.06
   2  13 -12    4.96    4.32
  -2  13  11   -3.61    1.70
   2  13 -11    4.18    4.61
  -2  13  10    2.86    3.12
   2  13 -10    2.71    3.04
  -2  13   9    4.73    3.55
   2  13  -9    6.30    4.81
   2  13  -8    3.30    4.01
  -2  13   8    0.60    1.53
  -2  13   7    4.35    3.95
   2  13  -7    0.12    2.13
  -2  13   6    1.50    1.92
   2  13  -6    0.22    1.46
  -2  13   4    0.25    1.12
  -2  13   3   -0.93    2.07
  -2  13   2    4.92    3.47
  -2  13   1    1.34    1.98
  -2  13   0   -4.06    3.37
  -2  13  -1    7.74    4.35
  -2  13  -2    1.71    3.76
  -2  13  -3    1.05    2.40
  -2  13  -4   -2.60    2.80
  -2  13  -5   -1.49    3.05
  -2  13  -6   -2.89    3.59
  -2  13  -7    3.49    3.67
  -2  13  -8    4.29    2.52
  -2  13  -9    2.00    3.53
  -2  13 -10   -2.89    2.81
  -2  13 -11    2.05    2.93
  -2  13 -12    3.46    3.73
  -2  13 -13   -0.19    2.83
  -2  13 -14    2.47    2.96
  -2  13 -15    3.46    3.55
   2  14 -12    1.83    1.74
   2  14 -11   -6.49    5.10
   2  14 -10   -3.02    3.76
   2  14  -9    1.97    2.60
  -2  14   3    0.08    1.54
  -2  14   2   -2.77    2.27
  -2  14   1    1.01    1.96
  -2  14   0   -3.58    2.88
  -2  14  -1    1.10    2.10
  -2  14  -2    1.54    1.71
  -2  14  -3   -0.31    2.57
  -2  14  -4    0.70    2.45
  -2  14  -5   -2.18    3.08
  -2  14  -6    6.35    3.77
  -2  14  -7   -1.65    3.62
  -2  14  -8    5.20    4.32
  -2  14  -9    5.55    4.32
  -2  14 -10    0.84    2.36
  -2  14 -11   -3.10    3.27
  -2  14 -12    5.31    4.43
  -2  14 -13    4.75    4.66
  -2  15   2   -4.80    4.92
  -2  15   1    5.57    4.35
  -2  15   0    3.88    3.74
  -2  15  -1    3.80    3.95
  -2  15  -2    2.81    1.79
  -2  15  -3    1.73    1.74
  -2  15  -4   -6.38    5.10
  -2  15  -5   -2.27    3.97
  -2  15  -6   -3.08    3.85
  -2  15  -7   -8.20    5.16
  -2  15  -8    1.31    1.94
  -2  15  -9    3.68    3.22
  -2  15 -10    3.49    3.03
  -2  15 -11   -6.08    4.28
  -2  16   1   11.63    5.91
  -2  16   0    6.60    4.57
  -2  16  -1  -11.20    5.52
  -2  16  -2   -3.69    4.20
  -2  16  -3   -1.93    2.83
  -2  16  -4   -2.66    3.65
  -2  16  -5   -3.75    4.75
  -2  16  -6   -1.88    2.62
  -2  16  -7   -2.99    3.38
  -2  16  -8    4.09    3.86
   3   0   0   -0.22    0.75
   3   0  -1  649.39   15.47
  -3   0   2  527.89   14.36
   3   0  -2  518.09   13.99
  -3   0   3  448.30   13.63
  -3   0   4    3.79    1.75
  -3   0   5   81.57    6.42
  -3   0   6   33.49    4.42
  -3   0   7   92.63    7.79
  -3   0   8    2.72    2.17
  -3   0   9   -1.19    1.98
  -3   0  10  413.27   17.82
  -3   0  11   -1.07    1.83
  -3   0  12  537.11   21.69
  -3   0  13  263.16   15.74
  -3   0  14   15.94    4.23
  -3   0  15   40.10    6.43
  -3   0  16   -1.96    2.41
  -3   0  17   42.45    7.34
  -3   0  18   28.08    6.18
  -3   0  19    1.35    2.07
  -3   0  20   -2.16    2.57
  -3   0  21   -0.99    2.84
  -3   0  22   -2.82    2.66
  -3   1  23    1.86    3.53
  -3   1  22    2.01    2.52
  -3   1  21   -6.00    3.75
  -3   1  20    4.22    3.16
  -3   1  19   -1.44    2.40
  -3   1  18    5.79    2.70
  -3   1  17    9.15    3.45
  -3   1  16   12.97    4.43
  -3   1  15   -0.46    1.68
  -3   1  14   34.67    6.04
  -3   1  13   39.21    6.30
  -3   1  12   34.06    5.99
  -3   1  11  144.94   11.42
  -3   1  10   32.02    5.43
  -3   1   9   53.62    6.72
  -3   1   8  153.16   10.70
  -3   1   7   69.07    6.88
  -3   1   6  836.74   22.82
  -3   1   5  121.87    8.27
  -3   1   4  680.53   18.85
  -3   1   3  214.42   10.14
  -3   1   2  122.09    7.18
   3   1  -2  120.53    6.47
   3  -1   1  317.20   11.06
  -3   1   1  323.22   11.60
   3   1  -1  294.57    9.90
   3  -1   0  133.58    7.26
   3  -1  -1  313.27   11.31
  -3  -1   3  206.65    8.81
  -3  -1   4  675.37   16.39
  -3  -1   5  125.16    7.41
  -3  -1   6  865.73   20.53
  -3  -1   7   71.24    6.44
  -3  -1   8  166.06    9.96
  -3  -1   9   51.28    5.64
  -3  -1  10   29.10    4.67
  -3  -1  11  150.07   10.66
  -3  -1  12   38.61    5.61
  -3  -1  13   44.56    6.15
  -3  -1  14   33.54    5.62
  -3  -1  15    1.79    1.84
  -3  -1  16   14.80    4.30
  -3  -1  17   12.60    4.05
  -3  -1  18    6.69    3.14
  -3  -1  19    2.29    2.41
  -3  -1  20    6.64    3.70
  -3  -1  21    0.58    1.12
  -3   2  23    4.20    4.33
  -3   2  22    0.72    2.35
  -3   2  21    2.30    2.30
  -3   2  20    6.30    3.57
  -3   2  19    1.37    1.48
  -3   2  18   12.33    3.69
  -3   2  17   14.48    4.83
  -3   2  16    2.71    1.67
  -3   2  15   12.00    3.77
  -3   2  14   57.17    8.21
  -3   2  13   71.33    8.75
  -3   2  12   70.01    8.61
  -3   2  11   97.88   10.06
  -3   2  10   52.45    7.11
  -3   2   9   68.18    7.84
  -3   2   8  379.81   17.50
  -3   2   7  253.46   13.62
  -3   2   6   39.87    5.29
  -3   2   5  152.27    9.77
  -3   2   4   91.05    7.45
   3   2  -3   97.25    5.57
  -3   2   3  102.89    7.52
   3  -2   2  253.61   10.27
   3   2  -2  262.00    9.06
  -3   2   2  279.47   11.81
   3  -2   1  251.69   10.53
  -3   2   1  257.74   11.08
   3  -2   0  235.06   10.25
  -3   2   0  228.49   10.16
  -3  -2   3   97.11    5.73
  -3  -2   4   94.94    5.78
  -3  -2   5  147.82    7.68
  -3  -2   6   40.41    4.06
  -3  -2   7  258.63   11.15
  -3  -2   8  394.49   14.38
  -3  -2   9   67.21    6.26
  -3  -2  10   52.59    5.68
  -3  -2  11   99.88    8.24
  -3  -2  12   67.64    7.00
  -3  -2  13   73.60    7.44
  -3  -2  14   53.22    6.60
  -3  -2  15    8.97    2.61
  -3  -2  16    8.11    3.74
  -3  -2  17   -1.81    2.24
  -3  -2  18   -1.99    2.19
  -3  -2  19   -1.17    1.30
  -3  -2  20   -2.18    2.12
  -3   3  24   -2.11    3.48
  -3   3  23    3.54    3.94
  -3   3  22   -2.96    3.64
  -3   3  21   -0.31    1.95
  -3   3  20    0.71    2.14
  -3   3  19    7.48    4.03
  -3   3  18    4.90    2.53
  -3   3  17    4.21    1.84
  -3   3  16   35.25    7.21
  -3   3  15   73.78    9.76
  -3   3  14   72.28    9.41
   3   3 -13   23.56    3.78
  -3   3  13   28.96    6.08
   3   3 -12   29.12    4.25
  -3   3  12   33.33    5.60
   3   3 -11  128.00    8.56
  -3   3  11  133.95   11.71
   3   3 -10   56.53    5.61
  -3   3  10   57.92    7.45
  -3   3   9   14.64    4.06
  -3   3   8    1.30    2.03
  -3   3   7  189.44    5.64
  -3   3   7  229.36   13.09
  -3   3   6   48.03    6.35
  -3   3   5  200.50   11.94
  -3   3   4  327.75   14.70
  -3   3   3   66.67    6.45
   3   3  -3   64.32    4.36
   3  -3   3   66.65    5.58
  -3   3   2   56.87    5.77
   3  -3   2   49.94    4.84
   3   3  -2   50.41    3.93
  -3   3   1   86.29    6.86
   3  -3   1   77.83    6.16
  -3   3   0   56.44    5.53
  -3   3  -1   75.32    6.14
  -3  -3   4  325.78   10.26
  -3  -3   5  219.37    8.80
  -3  -3   6   52.08    4.46
  -3  -3   7  220.58    9.64
  -3  -3   8    2.39    1.55
  -3  -3   9   15.65    2.91
  -3  -3  10   57.20    5.66
  -3  -3  11  132.56    8.69
  -3  -3  12   33.60    4.57
  -3  -3  13   -2.49    1.92
  -3  -3  14   -0.51    0.94
  -3  -3  15    0.08    1.06
  -3  -3  16    0.76    1.17
  -3  -3  17   -0.24    0.77
  -3  -3  18    0.67    0.94
  -3   4  24    5.22    4.17
  -3   4  23   -1.17    2.44
  -3   4  22   -2.31    2.60
  -3   4  21    1.54    2.75
  -3   4  20    0.90    2.19
  -3   4  19    2.39    1.50
  -3   4  18    6.94    3.65
  -3   4  17    0.91    1.49
  -3   4  16    9.13    3.21
  -3   4  15   32.11    6.89
   3   4 -14   17.60    3.91
  -3   4  14   18.71    4.71
   3   4 -13   33.72    5.04
  -3   4  13   32.53    6.42
   3   4 -12   20.00    3.80
  -3   4  12   22.63    5.13
   3   4 -11   11.08    2.76
  -3   4  11   11.38    4.19
   3   4 -10   20.91    3.82
  -3   4  10   22.51    5.20
   3   4  -9   37.59    5.10
  -3   4   9   39.59    6.41
   3   4  -8   53.74    6.04
  -3   4   8   52.72    7.07
  -3   4   7   91.05    9.11
  -3   4   7   94.26    5.12
  -3   4   6   27.00    2.93
  -3   4   6   54.05    7.01
   3  -4   5  487.12   15.88
  -3   4   5  469.87   19.46
   3  -4   4   15.83    3.02
  -3   4   4   19.29    4.20
   3   4  -3  133.43    6.13
   3  -4   3  137.24    8.41
  -3   4   3  133.01    9.76
   3  -4   2  171.43    9.40
  -3   4   2  165.41   10.33
  -3   4   1   98.60    7.65
  -3   4   0    7.99    2.65
  -3   4  -1   85.89    6.88
  -3   4  -2  172.92    9.77
  -3  -4   4   15.79    2.09
  -3  -4   5  508.32   12.44
  -3  -4   6   61.05    4.35
  -3  -4   7   91.72    5.67
  -3  -4   8   51.00    4.41
  -3  -4   9   32.77    3.70
  -3  -4  10   -0.37    0.64
  -3  -4  11   -0.33    0.90
  -3  -4  12   -0.15    0.56
  -3  -4  13   -0.09    0.42
  -3  -4  14   -0.05    0.57
  -3  -4  15   -0.37    0.60
  -3   5  24   -0.83    4.27
  -3   5  23    3.33    4.54
  -3   5  22    6.73    4.60
  -3   5  21   -1.00    3.15
  -3   5  20   -4.28    3.86
  -3   5  19    0.96    1.66
  -3   5  18    7.47    3.66
  -3   5  17    3.77    2.76
  -3   5  16   31.24    7.12
   3   5 -15   16.64    4.12
  -3   5  15   10.76    4.39
   3   5 -14   16.36    3.78
  -3   5  14   17.09    4.52
  -3   5  13   45.24    7.94
   3   5 -13   39.80    6.11
   3   5 -12   45.87    6.32
  -3   5  12   47.98    7.88
   3   5 -11   38.18    5.69
  -3   5  11   40.74    7.13
   3   5 -10   73.10    7.88
  -3   5  10   76.93    9.53
   3   5  -9   13.79    3.69
  -3   5   9   11.51    4.15
   3   5  -8    2.91    1.73
  -3   5   8    3.46    1.17
  -3   5   8    4.39    3.19
  -3   5   7    0.75    0.65
   3   5  -7    1.58    0.91
   3  -5   7    2.07    1.30
  -3   5   7    1.23    1.74
   3  -5   6  296.49   12.90
  -3   5   6  299.89   16.54
   3  -5   5   50.68    5.29
  -3   5   5   49.91    6.74
   3  -5   4   36.34    4.52
  -3   5   4   30.43    5.09
   3   5  -4   35.59    2.93
   3   5  -3  124.15    5.73
   3  -5   3  128.95    8.53
  -3   5   3  129.68   10.04
  -3   5   2   22.41    4.25
  -3   5   1  172.81   10.68
  -3   5   0   24.09    3.81
  -3   5  -1  175.90   10.42
  -3   5  -2   23.20    3.70
  -3   5  -3  121.81    8.45
  -3  -5   4   34.44    2.96
  -3   5  -4   36.78    4.77
  -3  -5   5   51.53    3.56
  -3  -5   6  281.06    8.16
  -3  -5   7    2.53    1.05
  -3   6  23   -1.92    3.68
  -3   6  22    0.97    2.59
  -3   6  21   -0.36    1.80
  -3   6  20    4.55    3.94
  -3   6  19    5.05    4.15
  -3   6  18    0.99    2.62
  -3   6  17    2.01    2.53
  -3   6  16    3.89    3.37
  -3   6  15   -0.23    2.07
   3   6 -15    0.05    1.33
   3   6 -14    0.39    2.07
  -3   6  14    0.64    1.81
   3   6 -13    2.84    1.95
  -3   6  13    6.58    3.23
   3   6 -12   61.73    7.92
  -3   6  12   71.37    9.94
   3   6 -11   46.85    6.63
  -3   6  11   53.13    8.51
   3   6 -10   82.40    9.09
   3  -6  10   81.99    7.28
  -3   6  10  103.10   11.38
   3   6  -9    5.73    2.87
   3  -6   9    5.11    1.91
  -3   6   9    7.97    3.74
  -3   6   8   24.45    3.65
   3   6  -8   38.64    6.18
   3  -6   8   42.36    5.01
  -3   6   8   37.29    6.76
   3   6  -7   28.86    5.40
   3  -6   7   30.88    4.41
  -3   6   7   33.92    6.22
  -3   6   6    0.11    0.65
   3  -6   6   11.35    2.57
   3   6  -6    8.73    3.02
  -3   6   6   10.89    3.31
  -3   6   5   16.63    4.54
   3  -6   5   15.37    3.07
  -3   6   4   32.63    5.63
   3   6  -4   30.08    2.59
   3   6  -3  183.55    6.99
  -3   6   3  192.00   12.70
  -3   6   2   67.85    7.55
  -3   6   1  234.26   13.35
  -3   6   0   12.71    3.22
  -3   6  -1  249.47   12.80
  -3   6  -2   80.53    7.41
  -3   6  -3  197.33   11.05
  -3   6  -4   30.67    4.40
  -3  -6   4   25.74    2.44
  -3   6  -5   19.76    3.66
  -3   6  -6   10.13    2.65
  -3   7  23   -4.36    4.26
  -3   7  22   -2.24    2.97
  -3   7  21   10.35    6.08
  -3   7  20   -1.05    3.00
  -3   7  19   15.60    6.05
  -3   7  18    0.66    2.89
  -3   7  17    7.45    4.05
  -3   7  16    4.32    3.54
   3   7 -16    3.65    2.70
   3   7 -15    4.45    2.91
  -3   7  15    0.31    3.08
   3   7 -14   -0.83    1.04
  -3   7  14   -1.94    2.24
   3   7 -13    3.36    1.86
  -3   7  13   -1.44    2.44
  -3   7  12    1.09    1.82
   3   7 -12    3.20    1.84
   3   7 -11   26.12    5.69
  -3   7  11   25.52    5.72
   3  -7  11   25.54    4.01
   3   7 -10   19.55    4.65
  -3   7  10   20.44    5.09
   3  -7  10   14.63    2.98
   3   7  -9   59.53    8.09
   3  -7   9   62.48    6.23
  -3   7   9   65.26    9.27
   3  -7   8    3.35    1.06
  -3   7   8   -0.36    0.38
   3   7  -8    3.81    2.32
  -3   7   8    2.65    2.17
  -3   7   7    0.06    0.56
   3  -7   7    1.41    1.50
   3   7  -7   -0.49    1.50
  -3   7   7    2.62    3.36
   3   7  -6   81.82    9.29
  -3   7   6   82.32    9.49
  -3   7   5    0.32    0.75
  -3   7   5   41.86    7.03
  -3   7   4   86.24    9.59
  -3   7   4   -0.05    1.46
  -3   7   3  117.68   10.29
  -3   7   2   38.35    6.11
  -3   7   1  186.56   12.25
  -3   7   0   45.94    6.07
  -3   7  -1  181.10   11.61
  -3   7  -2   37.87    5.25
  -3   7  -3  133.10    9.70
  -3   7  -4   95.74    7.84
  -3   7  -5   40.13    5.11
  -3   7  -6   75.50    6.99
  -3   7  -7   -0.76    1.04
  -3   7  -8    3.81    2.06
  -3   8  22    0.75    3.83
  -3   8  21    9.26    6.10
  -3   8  20   -1.33    3.47
  -3   8  19   -4.72    3.76
  -3   8  18    1.12    1.88
  -3   8  17    8.93    4.99
  -3   8  16    3.03    4.43
   3   8 -16    5.15    3.41
  -3   8  15    0.08    1.89
   3   8 -15   -0.81    1.40
   3   8 -14   -2.01    2.28
  -3   8  14   -0.74    2.77
   3   8 -13    3.80    2.80
  -3   8  13    2.78    1.90
   3   8 -12   11.93    4.04
  -3   8  12   10.87    4.55
  -3   8  11    1.66    1.83
   3   8 -11    2.56    1.38
   3   8 -10   -0.88    2.36
  -3   8  10    1.15    2.57
   3   8  -9   30.43    6.29
  -3   8   9   34.97    7.12
   3   8  -8  126.17   12.68
  -3   8   8  115.68   12.30
   3   8  -7   31.09    5.87
  -3   8   7   25.00    5.63
   3   8  -6   18.31    4.73
  -3   8   6   18.34    5.48
  -3   8   5    1.46    2.88
  -3   8   5   -0.83    1.18
  -3   8   4   -1.14    1.09
  -3   8   4    1.19    2.58
  -3   8   3   34.82    6.47
  -3   8   3   19.63    4.18
  -3   8   2    9.22    3.35
  -3   8   1   18.80    4.45
  -3   8   0   12.13    3.74
  -3   8  -1   19.93    4.20
  -3   8  -2   10.34    2.88
  -3   8  -3   36.00    5.01
  -3   8  -4    1.47    1.59
  -3   8  -5    5.75    2.48
  -3   8  -6   20.42    4.00
  -3   8  -7   31.66    4.70
  -3   8  -8  117.77    8.53
  -3   9  22   -1.42    2.53
  -3   9  21   -0.52    3.53
  -3   9  20    1.21    1.98
  -3   9  19   -0.04    2.17
  -3   9  18    5.85    3.85
  -3   9  17   -0.56    3.28
  -3   9  16    1.41    3.24
   3   9 -15    2.00    1.27
  -3   9  15    3.13    2.55
  -3   9  14    8.20    3.84
   3   9 -14    3.81    2.75
   3   9 -13   -1.80    3.17
  -3   9  13    4.08    2.67
   3   9 -12    8.03    3.26
  -3   9  12    3.51    1.95
  -3   9  11    4.07    2.78
   3   9 -11    4.66    3.20
   3   9 -10    4.66    3.23
  -3   9  10    3.38    3.26
   3   9  -9    6.63    3.08
  -3   9   9    2.58    2.65
  -3   9   8   -0.01    0.87
   3   9  -8    9.72    4.10
  -3   9   8    9.67    4.48
   3   9  -7   20.52    5.33
  -3   9   7   28.14    6.21
  -3   9   6   -0.53    1.12
  -3   9   6   48.78    8.36
  -3   9   5    8.60    3.07
  -3   9   5    0.01    0.59
  -3   9   4    0.14    1.19
  -3   9   4   19.35    4.28
  -3   9   3   -2.09    2.42
  -3   9   3   37.49    6.68
  -3   9   2   40.12    6.92
  -3   9   2   37.69    6.48
  -3   9   1   34.01    5.91
  -3   9   0    6.12    2.94
  -3   9  -1   33.49    5.43
  -3   9  -2   39.04    5.84
  -3   9  -3   33.55    5.20
  -3   9  -4   19.13    3.50
  -3   9  -5    6.73    2.08
  -3   9  -6   50.90    5.75
  -3  10  20    4.09    4.20
  -3  10  19    4.88    3.57
  -3  10  18    7.90    4.86
  -3  10  17   -1.31    3.25
  -3  10  16    4.18    3.19
   3  10 -15    1.33    2.85
  -3  10  15    1.65    2.98
  -3  10  14   -1.74    3.03
   3  10 -14    3.35    3.05
  -3  10  13   -2.47    3.15
   3  10 -13    1.52    2.44
   3  10 -12    3.49    3.02
  -3  10  12   -1.03    2.69
   3  10 -11    4.79    2.70
  -3  10  11    5.88    3.59
   3  10 -10    1.76    1.78
  -3  10  10    3.32    1.58
   3  10  -9    4.35    1.83
  -3  10   9    5.75    3.39
   3  10  -8   -1.58    1.57
  -3  10   8    4.58    2.68
  -3  10   7   -0.49    0.99
  -3  10   7   10.57    4.01
  -3  10   6   -0.08    0.88
  -3  10   6    5.97    3.31
  -3  10   5   25.17    5.40
  -3  10   5   -0.09    0.58
  -3  10   4    0.12    0.99
  -3  10   4    6.08    3.19
  -3  10   3   -1.16    1.63
  -3  10   3   56.21    7.65
  -3  10   2    4.92    2.67
  -3  10   2    6.07    3.14
  -3  10   1    8.80    3.61
  -3  10   1   11.88    4.25
  -3  10   0    0.99    1.77
  -3  10   0    0.54    1.41
  -3  10  -1   10.17    3.28
  -3  10  -2    2.66    1.47
  -3  10  -3   51.45    6.60
  -3  11  19    3.03    4.47
  -3  11  18    2.67    3.93
  -3  11  17    1.51    2.84
  -3  11  16    3.17    3.37
  -3  11  15    0.03    2.11
   3  11 -14   -0.02    1.51
  -3  11  14    0.85    2.56
   3  11 -13    1.49    2.41
  -3  11  13    3.10    3.06
   3  11 -12    1.84    1.67
  -3  11  12    0.31    2.47
   3  11 -11   -2.17    3.51
  -3  11  11    0.42    2.87
  -3  11  10   14.64    5.37
   3  11 -10   14.04    5.35
  -3  11   9   -2.77    2.51
  -3  11   8    2.13    2.20
  -3  11   7    0.52    1.29
  -3  11   7    7.93    4.22
  -3  11   6   -0.29    0.81
  -3  11   6   -0.02    1.88
  -3  11   5    0.02    1.00
  -3  11   5   13.21    4.65
  -3  11   4   -0.30    0.90
  -3  11   4    0.84    1.90
  -3  11   3   19.23    4.74
  -3  11   3   -1.22    1.75
  -3  11   2   -0.67    2.02
  -3  11   2    7.06    3.18
  -3  11   1    2.43    1.98
  -3  11   1    2.64    2.46
  -3  11   0   11.02    4.47
  -3  11   0   12.04    3.70
  -3  11  -1    3.92    2.35
  -3  11  -1    2.43    2.32
  -3  11  -2    7.30    4.17
  -3  12  17    2.93    2.34
  -3  12  16   -4.74    4.47
  -3  12  15    5.23    5.11
  -3  12  14   -0.82    2.09
  -3  12  13    5.94    3.60
  -3  12  12    0.43    1.92
  -3  12  11   -0.42    2.69
  -3  12  10    6.61    4.26
  -3  12   9    1.36    2.60
  -3  12   8    1.70    2.20
  -3  12   7    1.02    2.32
  -3  12   6   -0.97    1.39
  -3  12   6   -1.13    1.94
  -3  12   5   12.14    4.33
  -3  12   5   -1.00    1.93
  -3  12   4    3.93    2.37
  -3  12   4   -0.34    1.19
  -3  12   3   -0.53    1.41
  -3  12   3    2.10    2.41
  -3  12   2   -5.33    4.40
  -3  12   2   -1.79    2.20
  -3  12   1    6.51    3.59
  -3  12   0   -0.01    1.37
  -3  12  -1    6.35    4.07
  -3  12  -2    2.34    2.24
  -3  12  -3    4.06    3.23
  -3  12  -4    2.66    2.53
  -3  12  -5   11.60    4.49
  -3  13  13    0.11    2.74
  -3  13  12    2.41    3.34
  -3  13  11   -0.37    2.19
  -3  13  10    0.30    2.39
  -3  13   9   -0.23    1.68
  -3  13   8   -0.16    1.41
  -3  13   7    0.01    1.90
  -3  13   6    0.70    1.31
  -3  13   6   -1.19    1.68
  -3  13   5   -0.87    1.80
  -3  13   4    0.14    1.06
  -3  13   3    0.45    1.01
  -3  13   2   -3.87    3.69
  -3  13   1    0.60    2.09
  -3  13   0    3.34    3.03
  -3  13  -1   -0.29    1.63
  -3  13  -2    1.33    2.78
  -3  13  -3    3.94    2.11
  -3  13  -4   -2.04    2.25
  -3  13  -5   -5.79    4.26
  -3  13  -6   -3.27    3.63
  -3  13  -7    6.06    3.85
  -3  13  -8    2.58    3.39
  -3  13  -9   -0.84    2.10
  -3  13 -10   -1.97    2.80
  -3  13 -11    4.09    4.04
  -3  13 -12    1.96    2.52
  -3  13 -13    0.21    3.42
  -3  13 -14   -6.05    5.38
  -3  13 -15    4.01    2.13
  -3  14   5    1.44    2.42
  -3  14   4    0.94    1.32
  -3  14   3   -1.67    2.21
  -3  14   2   -1.60    2.65
  -3  14   1    4.13    3.13
  -3  14   0    3.43    3.30
  -3  14  -1   -0.03    2.80
  -3  14  -2    4.67    3.31
  -3  14  -3    6.25    4.07
  -3  14  -4    3.17    3.25
  -3  14  -5    0.12    3.18
  -3  14  -6    4.00    3.97
  -3  14  -7    7.51    4.81
  -3  14  -8    0.42    2.13
  -3  14  -9    0.70    1.89
  -3  14 -10    1.79    3.17
  -3  14 -11    2.97    3.89
  -3  14 -12    3.91    3.80
  -3  14 -13    5.53    4.04
  -3  15   3   -0.27    2.28
  -3  15   2   -1.55    2.74
  -3  15   1    7.70    5.64
  -3  15   0    0.39    2.40
  -3  15  -1    1.69    2.87
  -3  15  -2    4.47    3.97
  -3  15  -3    6.32    4.67
  -3  15  -4   -7.43    5.76
  -3  15  -5    1.52    2.33
  -3  15  -6   -3.91    4.15
  -3  15  -7   -3.56    3.74
  -3  15  -8   -1.97    4.61
  -3  15  -9    1.99    3.11
  -3  15 -10   -3.61    3.41
  -3  15 -11    1.40    4.16
  -3  16  -1   -8.01    5.60
  -3  16  -2   -1.41    2.44
  -3  16  -3    1.71    2.71
  -3  16  -4   -4.14    4.62
  -3  16  -5   -0.96    2.34
  -3  16  -6    0.32    2.80
  -3  16  -7   -0.54    3.09
   4   0   0  482.35   15.35
   4   0  -1    2.34    1.34
   4   0  -2  751.68   19.46
  -4   0   2  749.46   19.72
  -4   0   3   -0.49    1.61
  -4   0   4   10.81    2.49
  -4   0   5   83.83    7.38
  -4   0   6   31.04    4.54
  -4   0   7   -2.00    1.83
  -4   0   8   15.80    3.70
  -4   0   9   -0.40    2.83
  -4   0  10   14.05    3.85
  -4   0  11   25.52    5.14
  -4   0  12   22.31    5.11
  -4   0  13    3.62    2.80
  -4   0  14   -0.61    1.47
  -4   0  15    2.54    2.21
  -4   0  16    4.42    2.43
  -4   0  17    0.76    1.42
  -4   0  18   13.28    5.07
  -4   0  19    3.68    1.64
  -4   0  20    1.67    1.84
  -4   0  21    2.57    2.21
  -4   1  22   -0.77    1.80
  -4   1  21    0.89    1.47
  -4   1  20    1.76    1.98
  -4   1  19    5.09    2.62
  -4   1  18    1.04    1.87
  -4   1  17    4.06    2.67
  -4   1  16    1.46    2.12
  -4   1  15    2.95    1.47
  -4   1  14    7.10    3.00
  -4   1  13   46.32    7.05
  -4   1  12   13.89    4.47
  -4   1  11   93.69    9.89
  -4   1  10   38.29    6.10
  -4   1   9   15.22    4.27
  -4   1   8   81.55    8.36
  -4   1   7   30.32    5.03
  -4   1   6   60.14    6.76
  -4   1   5   89.80    7.84
  -4   1   4  204.14   11.28
  -4   1   3  487.37   16.82
   4   1  -3  479.70   15.23
  -4   1   2  751.19   20.39
   4   1  -2  735.72   18.85
  -4   1   1   -0.64    1.50
   4   1  -1    0.98    1.13
   4  -1   1    0.68    0.84
   4  -1   0  637.95   18.49
   4  -1  -1    2.28    1.23
   4  -1  -2  753.61   20.22
  -4  -1   3  486.85   15.61
  -4  -1   4  206.54   10.42
  -4  -1   5   94.57    7.33
  -4  -1   6   61.17    5.70
  -4  -1   7   31.90    4.46
  -4  -1   8   76.71    7.58
  -4  -1   9   13.07    3.49
  -4  -1  10   36.87    5.78
  -4  -1  11   82.27    8.42
  -4  -1  12   17.94    4.36
  -4  -1  13   45.52    6.72
  -4  -1  14    4.54    1.98
  -4  -1  15    2.59    1.21
  -4  -1  16    3.54    2.36
  -4  -1  17    3.10    2.00
  -4  -1  18    3.26    1.69
  -4  -1  19    1.81    1.37
  -4  -1  20    1.94    1.33
  -4   2  23    0.74    2.49
  -4   2  22   -0.79    1.57
  -4   2  21    4.91    2.55
  -4   2  20   -1.95    2.78
  -4   2  19    5.72    3.37
  -4   2  18    5.34    2.80
  -4   2  17    7.37    3.96
  -4   2  16    8.55    4.00
  -4   2  15   10.19    4.22
  -4   2  14    7.39    2.89
  -4   2  13    6.27    3.46
  -4   2  12   46.32    7.67
  -4   2  11  134.24   12.37
  -4   2  10    7.97    3.72
  -4   2   9   34.83    5.90
  -4   2   8   25.10    4.76
  -4   2   7    0.77    1.82
  -4   2   6  156.35   11.12
  -4   2   5  667.09   22.09
  -4   2   4  222.04   12.52
  -4   2   3 1093.21   26.34
   4  -2   3 1101.85   25.62
   4   2  -3 1083.16   22.24
  -4   2   2  722.18   21.10
   4   2  -2  716.69   18.00
   4  -2   2  738.77   20.44
  -4   2   1  334.60   14.01
   4   2  -1  337.71   12.44
   4  -2   1  340.52   14.00
  -4   2   0  112.60    8.05
   4  -2   0  112.58    8.02
   4  -2  -1  333.95   13.94
  -4  -2   3 1100.35   22.51
  -4  -2   4  215.88   10.16
  -4  -2   5  690.09   18.85
  -4  -2   6  161.66    9.44
  -4  -2   7   -1.28    1.67
  -4  -2   8   25.38    4.26
  -4  -2   9   33.56    5.11
  -4  -2  10    2.44    1.49
  -4  -2  11  144.96   10.80
  -4  -2  12   41.98    6.16
  -4  -2  13    5.54    2.84
  -4  -2  14    6.01    2.61
  -4  -2  15    4.61    1.29
  -4  -2  16    7.26    2.74
  -4  -2  17    4.97    2.77
  -4  -2  18    2.89    2.35
  -4  -2  19    0.30    1.22
  -4   3  23    0.28    2.24
  -4   3  22    6.25    4.46
  -4   3  21    2.39    2.21
  -4   3  20   -2.17    3.24
  -4   3  19    1.07    2.73
  -4   3  18    7.54    4.63
  -4   3  17   17.06    5.67
  -4   3  16   13.65    4.57
  -4   3  15    3.22    2.56
  -4   3  14    4.14    3.64
  -4   3  13  140.90   13.50
  -4   3  12   31.73    6.66
  -4   3  11   96.88   10.83
  -4   3  10   90.61   10.02
  -4   3   9   11.85    3.73
  -4   3   8   15.49    4.42
  -4   3   7   94.43    9.24
  -4   3   6   14.99    3.29
  -4   3   5  109.39    9.05
   4  -3   4   23.11    3.92
  -4   3   4   22.28    4.16
   4   3  -4   21.69    3.17
   4   3  -3   26.61    3.55
  -4   3   3   28.07    4.70
   4  -3   3   29.33    4.34
   4  -3   2   24.26    3.89
   4   3  -2   17.19    2.73
  -4   3   2   15.27    3.49
  -4   3   1  276.69   13.16
   4  -3   1  279.92   13.14
   4  -3   0   26.21    4.19
  -4   3   0   29.98    4.49
  -4   3  -1  263.88   12.86
  -4  -3   4   22.58    3.34
  -4  -3   5  109.99    7.27
  -4  -3   6   13.14    2.84
  -4  -3   7   93.01    7.14
  -4  -3   8   16.04    3.29
  -4  -3   9   10.58    2.82
  -4  -3  10   93.66    7.96
  -4  -3  11   95.24    8.08
  -4  -3  12   31.58    5.00
  -4  -3  13  137.52   10.25
  -4  -3  14    3.83    1.95
  -4  -3  15    7.00    2.83
  -4  -3  16   -1.34    1.71
  -4  -3  17   -0.83    1.16
  -4   4  23    5.02    4.19
  -4   4  22    5.07    3.76
  -4   4  21   12.11    5.43
  -4   4  20   -1.91    3.09
  -4   4  19    1.51    2.58
  -4   4  18   -0.27    3.46
  -4   4  17    6.12    4.01
  -4   4  16    4.52    3.32
  -4   4  15   23.96    6.16
  -4   4  14    1.25    1.99
  -4   4  13   15.08    5.16
  -4   4  12   -0.98    3.01
  -4   4  11   33.11    6.84
  -4   4  10   16.07    5.52
  -4   4   9    2.75    3.09
  -4   4   8    4.05    2.75
  -4   4   7    8.05    3.57
   4  -4   6   63.25    6.63
  -4   4   6   64.27    8.25
   4  -4   5   61.68    6.39
  -4   4   5   61.26    7.73
  -4   4   4   63.19    7.00
   4   4  -4   66.43    5.27
   4  -4   4   65.75    6.66
  -4   4   3  184.73   12.12
   4  -4   3  194.18   11.43
   4   4  -3  184.96    8.92
  -4   4   2   37.74    5.39
   4   4  -2   34.43    3.93
   4  -4   2   33.88    4.81
  -4   4   1   52.71    6.09
   4  -4   1   52.07    5.96
  -4   4   0   -0.21    1.26
  -4   4  -1   51.92    5.87
  -4   4  -2   35.51    4.77
  -4  -4   4   66.28    5.27
  -4  -4   5   57.91    5.05
  -4  -4   6   64.02    5.47
  -4  -4   7    4.36    1.70
  -4  -4   8    7.28    2.33
  -4  -4   9   -0.41    1.41
  -4  -4  10   12.42    2.98
  -4  -4  11   33.45    4.57
  -4  -4  12    5.22    2.49
  -4  -4  13   -1.25    1.14
  -4  -4  14   -0.20    0.42
  -4   5  23    3.26    4.18
  -4   5  22    4.23    4.01
  -4   5  21   -3.22    3.65
  -4   5  20    1.53    2.49
  -4   5  19    0.02    2.67
  -4   5  18   12.88    5.06
  -4   5  17    6.42    4.07
  -4   5  16   13.24    4.84
  -4   5  15    4.58    3.03
  -4   5  14   16.59    5.49
  -4   5  13   47.26    8.33
  -4   5  12    2.54    3.07
  -4   5  11   41.39    7.74
  -4   5  10    6.62    4.57
  -4   5   9   24.75    6.45
  -4   5   8   11.10    3.49
  -4   5   8    0.24    0.48
   4  -5   8    9.63    2.78
  -4   5   7   11.30    3.41
  -4   5   7   -0.17    0.43
   4  -5   7   11.98    3.17
   4  -5   6   63.73    6.71
  -4   5   6   63.83    8.44
   4  -5   5   19.17    3.72
  -4   5   5   21.86    4.71
   4   5  -4  218.84    9.43
   4  -5   4  212.62   12.39
  -4   5   4  219.17   14.11
   4  -5   3    4.59    1.89
  -4   5   3    4.50    2.79
   4   5  -3    3.31    1.17
  -4   5   2   39.75    5.95
  -4   5   1   16.80    4.19
  -4   5   0  105.16    9.03
  -4   5  -1   15.80    3.90
  -4   5  -2   37.09    5.40
  -4   5  -3    4.46    2.18
  -4   5  -4  214.13   12.30
  -4  -5   4  208.79    9.20
  -4  -5   5   18.16    2.74
  -4  -5   6   68.15    5.20
  -4  -5   7   11.75    2.31
  -4  -5   8    8.59    2.18
  -4  -5   9   16.02    2.79
  -4   6  23    3.01    4.84
  -4   6  22   -1.60    1.70
  -4   6  21   -0.13    2.18
  -4   6  20   -0.03    2.42
  -4   6  19    5.20    3.65
  -4   6  18    4.86    3.68
  -4   6  17    3.57    2.81
  -4   6  16    8.14    4.03
  -4   6  15   13.96    4.99
  -4   6  14    1.56    2.23
  -4   6  13    2.57    3.31
  -4   6  12    2.48    2.99
   4  -6  11   10.69    3.19
  -4   6  11    9.19    4.10
   4  -6  10   20.84    4.11
  -4   6  10   19.80    5.22
   4  -6   9   23.98    4.32
  -4   6   9   30.50    5.95
   4  -6   8   25.07    4.28
  -4   6   8   26.30    6.35
  -4   6   7    4.23    3.92
  -4   6   7   -0.03    0.32
   4  -6   7    6.33    2.55
  -4   6   6   47.90    8.03
   4  -6   6   60.12    6.73
  -4   6   5   31.85    6.43
   4  -6   5   25.41    4.47
   4  -6   4   40.24    5.45
   4   6  -4   40.61    3.97
  -4   6   4   34.40    6.13
   4   6  -3   17.75    2.77
  -4   6   3   17.67    4.96
  -4   6   2   48.70    6.90
  -4   6   1   64.08    7.50
  -4   6   0   24.33    4.71
  -4   6  -1   83.30    8.68
  -4   6  -2   43.40    6.08
  -4   6  -3   15.62    3.93
  -4   6  -4   31.21    5.28
  -4  -6   4   40.68    3.91
  -4  -6   5   28.22    3.19
  -4   6  -5   24.56    4.68
  -4   6  -6   51.08    6.44
  -4   7  22    3.38    3.05
  -4   7  21   -0.76    3.21
  -4   7  20   -5.52    4.29
  -4   7  19    5.39    3.74
  -4   7  18    4.21    3.97
  -4   7  17   -2.37    3.52
  -4   7  16    1.32    2.56
  -4   7  15   13.67    5.17
  -4   7  14    0.38    2.40
  -4   7  13    4.36    2.84
   4  -7  13    6.24    2.51
   4  -7  12    4.39    1.85
  -4   7  12    5.48    3.31
   4  -7  11   19.97    4.07
  -4   7  11   16.49    4.76
   4  -7  10   -0.10    1.32
  -4   7  10   -0.15    2.01
   4  -7   9   23.78    4.40
  -4   7   9   22.74    5.81
   4  -7   8   77.92    7.65
  -4   7   8   82.32   10.80
   4  -7   7   23.61    4.22
  -4   7   7   23.79    5.35
  -4   7   6   15.83    4.89
   4  -7   6   17.46    3.43
  -4   7   5   37.93    6.95
  -4   7   4   27.26    6.33
  -4   7   3    8.34    2.81
   4   7  -3   11.46    2.31
  -4   7   2   94.22    9.92
  -4   7   1   19.75    4.38
  -4   7   0  237.38   14.62
  -4   7  -1   17.44    3.97
  -4   7  -2  112.38   10.00
  -4   7  -3   11.24    3.39
  -4   7  -4   23.25    4.28
  -4   7  -5   43.41    5.74
  -4   7  -6   19.94    4.21
  -4   7  -7   23.24    4.74
  -4   7  -8   70.93    7.50
  -4   8  22   -1.55    4.09
  -4   8  21    6.46    3.71
  -4   8  20   -0.13    2.08
  -4   8  19    2.93    2.38
  -4   8  18    1.56    2.51
  -4   8  17    1.39    2.46
  -4   8  16   10.38    4.62
  -4   8  15   -0.09    2.47
  -4   8  14    0.70    3.15
  -4   8  13    1.18    2.39
  -4   8  12    1.52    3.04
  -4   8  11   13.79    4.49
  -4   8  10    6.81    5.10
   4  -8  10    4.84    1.77
   4  -8   9    6.49    2.03
  -4   8   9    5.34    4.37
  -4   8   8    0.02    0.54
  -4   8   8   15.32    4.99
  -4   8   7   -0.10    0.54
  -4   8   7   16.44    4.77
  -4   8   6   -0.15    0.62
  -4   8   6   19.73    5.71
  -4   8   5   16.40    4.53
  -4   8   5   -0.59    0.75
  -4   8   4   43.67    7.62
  -4   8   3   29.77    6.14
  -4   8   2   92.11   10.08
  -4   8   1   32.95    6.14
  -4   8   0   18.61    4.69
  -4   8  -1   31.77    5.55
  -4   8  -2   88.32    9.02
  -4   8  -3   29.02    5.23
  -4   8  -4   46.74    6.59
  -4   8  -5   17.84    3.80
  -4   8  -6   18.62    4.31
  -4   8  -7    9.01    3.00
  -4   8  -8   13.79    3.37
  -4   8  -9    6.51    2.43
  -4   8 -10    6.84    2.59
  -4   9  21   -4.02    4.50
  -4   9  20    4.12    5.48
  -4   9  19   -4.57    4.82
  -4   9  18   -0.04    2.46
  -4   9  17    4.50    3.35
  -4   9  16   -6.01    4.52
  -4   9  15    6.50    3.42
  -4   9  14   -2.32    2.38
  -4   9  13   11.08    5.67
  -4   9  12    6.32    4.08
  -4   9  11    6.66    3.33
  -4   9  10    7.01    3.99
  -4   9   9    1.19    2.56
  -4   9   8   -0.21    0.95
  -4   9   8    2.87    3.80
  -4   9   7    0.77    1.09
  -4   9   7    3.71    3.01
  -4   9   6   -0.50    0.81
  -4   9   6   24.50    6.05
  -4   9   5   -0.05    0.68
  -4   9   5   20.34    5.52
  -4   9   4   52.11    8.24
  -4   9   4   -0.35    1.13
  -4   9   3    9.69    2.80
  -4   9   2   55.23    8.42
  -4   9   1    5.49    1.73
  -4   9   0  253.80   16.39
  -4   9  -1    5.10    2.83
  -4   9  -2   65.02    8.08
  -4   9  -3   10.59    3.19
  -4   9  -4   50.78    6.83
  -4   9  -5   23.81    4.67
  -4   9  -6   30.45    5.13
  -4   9  -7    0.47    1.80
  -4  10  20   -2.47    2.10
  -4  10  19   -1.45    1.61
  -4  10  18   -1.10    1.91
  -4  10  17   -0.48    3.27
  -4  10  16    6.04    4.35
  -4  10  15    2.68    3.18
  -4  10  14   -1.25    3.27
  -4  10  13    5.56    3.31
  -4  10  12    0.33    3.45
  -4  10  11    5.80    3.77
  -4  10  10    5.50    3.85
  -4  10   9    1.72    1.85
  -4  10   8    0.52    0.92
  -4  10   8    1.74    1.79
  -4  10   7   -0.25    0.78
  -4  10   7   -0.08    2.84
  -4  10   6    0.20    1.01
  -4  10   6   20.60    5.76
  -4  10   5   -0.30    0.84
  -4  10   5    7.87    4.00
  -4  10   4   28.70    7.29
  -4  10   4   -0.68    1.34
  -4  10   3   -0.15    0.97
  -4  10   3    0.44    2.11
  -4  10   2   13.02    4.34
  -4  10   2   -4.68    3.50
  -4  10   1    8.61    4.14
  -4  10   0    3.93    2.77
  -4  10  -1    7.74    2.90
  -4  10  -2   14.81    3.86
  -4  10  -3    2.22    2.07
  -4  10  -4   18.51    4.72
  -4  10  -5    7.29    2.59
  -4  11  18    5.55    3.88
  -4  11  17   -4.48    4.30
  -4  11  16    1.88    2.35
  -4  11  15    2.74    3.82
  -4  11  14    2.57    2.98
  -4  11  13   -3.01    3.30
  -4  11  12    4.07    3.42
  -4  11  11    1.08    2.26
  -4  11  10    4.45    4.41
  -4  11   9    5.16    3.04
  -4  11   8    2.26    2.30
  -4  11   7   -0.69    1.48
  -4  11   7    2.43    2.02
  -4  11   6   -0.43    1.11
  -4  11   6   -1.96    3.23
  -4  11   5    0.74    0.89
  -4  11   5    3.58    2.82
  -4  11   4   -0.14    0.82
  -4  11   4   10.44    3.90
  -4  11   3    0.36    1.17
  -4  11   3    0.84    2.89
  -4  11   2   -1.67    2.04
  -4  11   2   10.02    3.75
  -4  11   1    1.99    2.31
  -4  11   1    2.14    1.68
  -4  11   0   10.16    3.64
  -4  11   0    6.78    2.26
  -4  11  -1    4.07    3.00
  -4  11  -2    4.85    2.40
  -4  12  16   -2.60    3.51
  -4  12  15    2.59    3.96
  -4  12  14    0.43    2.61
  -4  12  13    3.31    2.40
  -4  12  12   -2.01    3.19
  -4  12  11   -1.48    2.67
  -4  12  10    1.51    3.18
  -4  12   9    2.81    2.55
  -4  12   8    6.77    4.25
  -4  12   7   -0.27    1.10
  -4  12   7   -0.94    3.09
  -4  12   6   -0.23    0.88
  -4  12   6    0.03    1.58
  -4  12   5    1.14    1.15
  -4  12   5   -0.20    2.71
  -4  12   4    0.58    0.99
  -4  12   4   10.93    5.33
  -4  12   3   -0.83    1.27
  -4  12   3    6.27    3.75
  -4  12   2    0.30    0.74
  -4  12   2    8.59    3.92
  -4  12   1   16.41    6.35
  -4  12   1    0.13    1.71
  -4  12   0   -2.46    2.41
  -4  12  -1    8.50    4.32
  -4  12  -2   13.35    5.25
  -4  13  11    4.89    4.31
  -4  13  10   -3.01    3.69
  -4  13   9   -1.55    3.20
  -4  13   8    5.79    4.23
  -4  13   7    1.55    2.75
  -4  13   6   -1.81    2.60
  -4  13   5   -1.09    1.09
  -4  13   4   -1.77    1.85
  -4  13   3    0.55    1.40
  -4  13   2   -0.32    1.13
  -4  13   1    2.64    2.26
  -4  13   0    1.14    2.21
  -4  13  -1    1.16    1.63
  -4  13  -2    2.10    2.15
  -4  13  -3   -0.42    1.95
  -4  13  -4   -0.50    2.01
  -4  13  -5    3.62    3.34
  -4  13  -6    2.58    3.10
  -4  14   4   -0.47    1.76
  -4  14   3    0.67    1.31
  -4  14   2   -0.49    1.36
  -4  14   1   -4.28    4.15
  -4  14   0   -0.74    2.21
  -4  14  -1    0.32    1.95
  -4  14  -2   -1.75    1.71
  -4  14  -3   -2.99    4.14
  -4  14  -4    1.73    2.79
  -4  14  -5    3.24    2.33
  -4  14  -6   -4.69    3.63
  -4  14  -7    0.17    3.24
  -4  14  -8   -3.02    2.84
  -4  14  -9    1.57    2.96
  -4  14 -10   -5.60    4.15
  -4  14 -11   -1.90    2.05
  -4  14 -12    2.19    3.21
  -4  14 -13    1.72    3.35
  -4  15   1   -3.87    4.02
  -4  15   0    0.26    2.07
  -4  15  -1    5.56    3.67
  -4  15  -2   -2.46    4.50
  -4  15  -3    6.27    4.23
  -4  15  -4    1.37    3.34
  -4  15  -5   -0.13    2.12
  -4  15  -6    2.26    2.25
  -4  15  -7    0.41    2.43
  -4  15  -8    2.73    2.93
  -4  15  -9   -2.91    3.50
  -4  15 -10   -3.41    3.90
   5   0   0   -0.91    1.28
   5   0  -1   41.81    5.27
   5   0   1   45.41    5.58
  -5   0   2    7.83    2.08
   5   0  -2    7.87    2.34
   5   0  -3   40.03    5.18
  -5   0   3   41.72    5.41
  -5   0   4   97.14    8.11
  -5   0   5   37.73    5.17
  -5   0   6   26.82    4.67
  -5   0   7    5.10    2.73
  -5   0   8    6.65    2.60
  -5   0   9   16.27    3.69
  -5   0  10  134.88   11.33
  -5   0  11  275.31   17.11
  -5   0  12   72.79    9.03
  -5   0  13  126.64   12.23
  -5   0  14    6.96    3.10
  -5   0  15    3.00    1.68
  -5   0  16    1.64    2.01
  -5   0  17    2.35    2.21
  -5   0  18    4.79    2.88
  -5   0  19   21.61    5.88
  -5   0  20   -5.98    3.97
  -5   0  21   -3.49    3.18
  -5   1  21    3.38    2.33
  -5   1  20    4.82    2.95
  -5   1  19    0.90    2.10
  -5   1  18   -2.44    2.55
  -5   1  17    4.23    3.12
  -5   1  16   10.74    4.34
  -5   1  15    8.58    3.71
  -5   1  14   28.60    6.23
  -5   1  13    7.34    3.74
  -5   1  12   69.54    9.44
  -5   1  11   96.75   10.75
  -5   1  10   19.12    5.49
  -5   1   9   21.91    5.21
  -5   1   8   -0.95    2.08
  -5   1   7   18.69    4.36
  -5   1   6   17.60    4.00
  -5   1   5  410.13   18.24
  -5   1   4  137.31   10.09
  -5   1   3  562.08   19.88
   5   1  -3  548.89   18.56
  -5   1   2  151.00   10.31
   5   1  -2  147.48    9.68
   5  -1   2  149.16   10.19
  -5   1   1  203.52   11.70
   5   1  -1  193.91   11.05
   5  -1   1  202.96   11.76
   5  -1   0    7.29    2.28
   5   1   0    9.44    2.54
   5  -1  -1  205.21   11.85
   5  -1  -2  147.75   10.06
  -5  -1   3  547.22   18.78
  -5  -1   4  144.40    9.65
  -5  -1   5  393.38   16.21
  -5  -1   6   15.73    3.61
  -5  -1   7   21.08    4.31
  -5  -1   8   -0.44    1.58
  -5  -1   9   24.27    4.85
  -5  -1  10   15.00    3.84
  -5  -1  11   93.28    9.59
  -5  -1  12   68.47    8.47
  -5  -1  13    6.20    2.46
  -5  -1  14   20.14    4.66
  -5  -1  15    7.23    2.78
  -5  -1  16   12.25    4.20
  -5  -1  17    0.67    1.72
  -5  -1  18   -2.43    2.56
  -5  -1  19   -2.50    2.62
  -5   2  22   -0.06    2.19
  -5   2  21    1.37    1.50
  -5   2  20   11.64    5.10
  -5   2  19    0.10    2.27
  -5   2  18    6.19    2.53
  -5   2  17   11.83    4.62
  -5   2  16    0.31    1.98
  -5   2  15    0.86    3.14
  -5   2  14    9.17    4.34
  -5   2  13  102.39   11.80
  -5   2  12   67.80    9.28
  -5   2  11   20.58    5.29
  -5   2  10   11.93    4.10
  -5   2   9   16.63    4.30
  -5   2   8   37.73    6.23
  -5   2   7   51.46    7.14
  -5   2   6  119.17   10.60
  -5   2   5   14.15    3.92
  -5   2   4   28.39    5.20
   5   2  -4   21.95    3.87
  -5   2   3   92.06    8.69
   5   2  -3   99.14    7.65
   5  -2   3  105.09    8.82
  -5   2   2   14.67    3.72
   5   2  -2   16.49    3.12
   5  -2   2   15.98    3.28
  -5   2   1   57.58    6.53
   5  -2   1   57.88    6.56
   5   2  -1   55.04    5.79
  -5   2   0    2.46    1.37
   5  -2   0    4.47    2.18
   5  -2  -1   54.10    6.29
  -5  -2   3   95.35    7.49
  -5  -2   4   27.54    4.21
  -5  -2   5   11.98    2.52
  -5  -2   6  122.32    9.27
  -5  -2   7   53.60    6.14
  -5  -2   8   35.46    5.48
  -5  -2   9   17.68    4.34
  -5  -2  10   12.05    3.08
  -5  -2  11   22.52    5.07
  -5  -2  12   57.97    7.43
  -5  -2  13  101.14    9.72
  -5  -2  14    4.36    2.86
  -5  -2  15    5.26    2.20
  -5  -2  16    0.44    1.52
  -5  -2  17    8.45    3.19
  -5  -2  18    8.44    3.83
  -5   3  22    5.41    4.00
  -5   3  21   -0.19    2.11
  -5   3  20    6.05    3.62
  -5   3  19    6.05    3.39
  -5   3  18    3.35    2.62
  -5   3  17   16.86    5.98
  -5   3  16    5.95    4.52
  -5   3  15   10.99    4.66
  -5   3  14   38.94    7.75
  -5   3  13   13.15    4.04
  -5   3  12   19.41    4.61
  -5   3  11    6.23    3.58
  -5   3  10   38.25    6.96
  -5   3   9    3.45    2.82
  -5   3   8    4.56    2.87
  -5   3   7   13.83    4.72
  -5   3   6   36.13    6.13
   5  -3   5   20.52    4.19
  -5   3   5   11.86    2.94
  -5   3   4   81.38    8.57
   5   3  -4   76.00    6.70
   5  -3   4   76.61    7.95
  -5   3   3   70.89    7.73
   5   3  -3   70.31    6.46
   5  -3   3   64.42    7.07
   5  -3   2   33.52    5.19
   5   3  -2   27.84    4.16
  -5   3   2   29.24    5.07
  -5   3   1   90.13    8.57
   5  -3   1  103.38    8.79
   5   3  -1  100.84    7.87
  -5   3   0   32.47    4.92
   5  -3   0   33.30    5.21
  -5   3  -1   92.04    8.37
  -5  -3   4   78.75    6.89
  -5  -3   5   18.96    3.48
  -5  -3   6   38.48    5.16
  -5  -3   7    9.52    2.97
  -5  -3   8    2.48    1.94
  -5  -3   9    2.06    1.88
  -5  -3  10   48.96    6.26
  -5  -3  11   13.79    3.48
  -5  -3  12   21.14    4.23
  -5  -3  13   16.17    4.08
  -5  -3  14   35.69    5.97
  -5  -3  15   10.52    3.47
  -5  -3  16    4.41    2.22
  -5   4  22    4.52    4.36
  -5   4  21   -3.66    3.84
  -5   4  20   10.58    4.88
  -5   4  19   -1.23    1.95
  -5   4  18    3.35    3.00
  -5   4  17    6.94    3.57
  -5   4  16    4.81    3.53
  -5   4  15   11.65    4.70
  -5   4  14    0.59    2.48
  -5   4  13   40.07    7.97
  -5   4  12    7.34    3.00
  -5   4  11   20.81    5.40
  -5   4  10    8.40    4.37
  -5   4   9    3.12    2.88
  -5   4   8   10.64    2.97
  -5   4   7   49.87    7.82
   5  -4   7   56.69    7.27
  -5   4   6   24.86    5.26
   5  -4   6   24.72    4.57
  -5   4   5  166.73   13.03
   5  -4   5  175.14   12.16
   5   4  -4    2.05    1.55
   5  -4   4   -0.34    0.72
  -5   4   4    3.37    2.87
  -5   4   3   16.65    4.38
   5  -4   3   17.17    3.67
   5   4  -3   16.30    3.02
  -5   4   2   64.04    7.56
   5  -4   2   57.51    6.92
   5   4  -2   61.42    6.00
  -5   4   1   83.70    8.72
   5  -4   1   82.09    8.31
  -5   4   0   54.66    6.80
  -5   4  -1   85.28    8.35
  -5   4  -2   59.89    7.28
  -5  -4   4    0.19    1.02
  -5  -4   5  171.32   10.10
  -5  -4   6   28.34    4.40
  -5  -4   7   57.88    6.17
  -5  -4   8    9.94    2.73
  -5  -4   9    9.14    2.80
  -5  -4  10    5.39    1.99
  -5  -4  11   21.38    4.07
  -5  -4  12   12.05    3.00
  -5  -4  13   32.13    5.20
  -5   5  22   -5.98    2.90
  -5   5  21    4.32    3.54
  -5   5  20    3.12    1.88
  -5   5  19    6.48    4.21
  -5   5  18   -5.95    4.47
  -5   5  17    6.38    4.04
  -5   5  16   -2.46    2.91
  -5   5  15    3.35    2.99
  -5   5  14   -1.67    3.56
  -5   5  13   20.28    5.87
  -5   5  12   30.78    7.64
  -5   5  11    8.92    4.36
  -5   5  10   30.71    6.64
  -5   5   9   12.33    4.10
   5  -5   9   18.62    4.34
  -5   5   8   19.13    5.90
   5  -5   8   16.39    4.13
  -5   5   7    5.09    3.26
   5  -5   7    1.09    1.44
  -5   5   6   12.19    4.55
   5  -5   6    9.62    3.18
  -5   5   5   12.19    3.84
   5  -5   5   14.37    3.39
   5   5  -4   21.81    3.58
   5  -5   4   21.03    4.16
  -5   5   4   16.39    4.11
   5  -5   3   44.63    6.19
   5   5  -3   49.66    5.48
  -5   5   3   43.84    6.60
  -5   5   2   15.34    4.17
   5  -5   2   20.71    4.26
   5   5  -2   19.06    3.40
  -5   5   1    6.39    3.05
  -5   5   0    6.40    2.20
  -5   5  -1    5.76    2.52
  -5   5  -2   20.37    4.45
  -5   5  -3   43.26    6.11
  -5  -5   4   21.59    3.61
  -5   5  -4   21.42    4.46
  -5  -5   5   15.09    3.04
  -5  -5   6   10.07    2.51
  -5  -5   7   -0.27    1.36
  -5  -5   8   18.21    3.56
  -5  -5   9   16.95    3.02
  -5  -5  10   24.98    3.77
  -5   6  22   -2.24    2.34
  -5   6  21   -2.22    3.48
  -5   6  20   -1.37    3.34
  -5   6  19    4.99    3.61
  -5   6  18    5.27    3.47
  -5   6  17   -0.46    2.17
  -5   6  16    3.07    3.31
  -5   6  15    2.53    2.74
  -5   6  14    2.86    3.18
  -5   6  13    7.38    3.59
   5  -6  12   12.88    3.94
  -5   6  12   14.55    5.94
   5  -6  11   56.76    7.47
  -5   6  11   52.61    9.23
   5  -6  10    6.88    2.70
  -5   6  10    1.55    2.09
  -5   6   9    9.30    4.26
   5  -6   9   12.69    3.42
  -5   6   8   16.13    4.72
   5  -6   8   14.60    3.75
  -5   6   7   83.53   10.28
   5  -6   7   78.89    8.64
  -5   6   6   -0.54    2.21
   5  -6   6   -1.34    1.52
  -5   6   5   25.26    6.37
   5  -6   5   16.19    3.90
   5   6  -4   11.45    2.50
   5  -6   4   10.83    3.41
  -5   6   4   10.71    4.66
  -5   6   3   75.97    9.01
   5   6  -3   81.78    7.06
  -5   6   2   18.16    4.74
   5   6  -2   23.44    3.91
  -5   6   1   40.94    6.53
  -5   6   0  160.97   13.20
  -5   6  -1   36.98    6.13
  -5   6  -2   21.33    4.64
  -5   6  -3   77.73    8.54
  -5  -6   4   14.09    2.87
  -5   6  -4   15.87    4.26
  -5  -6   5   21.00    3.45
  -5   6  -5   17.41    4.54
  -5  -6   6    0.18    1.03
  -5   6  -6    1.56    2.28
  -5   7  22    2.56    2.48
  -5   7  21    1.45    2.40
  -5   7  20    0.64    3.79
  -5   7  19   -0.30    3.21
  -5   7  18    2.66    3.40
  -5   7  17    0.56    3.13
  -5   7  16    2.30    3.40
  -5   7  15    0.81    2.51
  -5   7  14   -4.32    3.86
   5  -7  13    0.98    1.50
  -5   7  13   -2.06    3.46
   5  -7  12    2.01    1.17
  -5   7  12    5.84    4.60
   5  -7  11   24.01    4.86
  -5   7  11   22.95    6.43
   5  -7  10    3.42    1.62
  -5   7  10    7.71    3.85
   5  -7   9   13.86    3.58
  -5   7   9   14.41    5.59
  -5   7   8    2.18    2.72
  -5   7   8   -0.05    0.40
  -5   7   7   -1.42    3.51
  -5   7   7    0.02    0.45
   5  -7   7    0.83    1.69
  -5   7   6   48.52    7.71
   5  -7   6   56.38    7.37
  -5   7   5   22.82    5.38
  -5   7   4   58.33    8.79
   5   7  -4   72.86    6.52
   5   7  -3   23.74    3.98
  -5   7   3   20.80    5.61
  -5   7   2   28.92    6.53
  -5   7   1   26.02    5.85
  -5   7   0    0.11    1.90
  -5   7  -1   29.33    5.91
  -5   7  -2   24.65    5.33
  -5   7  -3   21.55    4.25
  -5   7  -4   58.72    7.80
  -5  -7   4   60.01    5.70
  -5   7  -5   21.06    4.80
  -5   7  -6   55.48    7.69
  -5   7  -7    1.46    1.29
  -5   7  -8    6.85    2.42
  -5   8  21   -0.95    2.30
  -5   8  20   -2.90    4.80
  -5   8  19   -2.74    3.73
  -5   8  18    6.56    4.19
  -5   8  17   10.79    4.92
  -5   8  16   -0.38    1.87
  -5   8  15   -0.25    3.11
  -5   8  14    1.59    2.55
  -5   8  13   -1.05    3.13
  -5   8  12    2.75    3.66
   5  -8  11    6.41    2.69
  -5   8  11    3.30    3.16
   5  -8  10    0.33    0.81
  -5   8  10   -1.15    3.16
   5  -8   9   13.74    3.60
  -5   8   9   23.75    6.56
  -5   8   8    6.78    3.10
  -5   8   7   32.07    7.49
  -5   8   7    0.11    0.57
  -5   8   6   26.86    6.19
  -5   8   6    0.50    0.83
  -5   8   5   11.22    4.41
  -5   8   4   12.71    4.04
  -5   8   3   10.92    4.28
  -5   8   2   13.68    4.55
  -5   8   1   79.91    9.76
  -5   8   0   11.13    3.41
  -5   8  -1   76.32    9.12
  -5   8  -2   16.46    4.58
  -5   8  -3   11.81    4.28
  -5   8  -4   11.62    3.90
  -5   8  -5   12.40    3.60
  -5   8  -6   28.95    5.56
  -5   8  -7   30.99    5.61
  -5   8  -8   14.34    4.03
  -5   8  -9   13.48    3.73
  -5   8 -10    3.55    2.09
  -5   8 -11    6.29    2.86
  -5   9  20   -0.45    4.06
  -5   9  19   -1.95    3.31
  -5   9  18   -2.67    2.14
  -5   9  17   -2.39    3.55
  -5   9  16    3.58    3.52
  -5   9  15    4.22    3.98
  -5   9  14    5.88    4.94
  -5   9  13    1.37    2.71
  -5   9  12    5.44    4.82
  -5   9  11   -0.25    2.47
  -5   9  10   -2.77    4.09
  -5   9   9   -1.57    4.24
  -5   9   8    1.62    2.75
  -5   9   7    0.03    0.52
  -5   9   7    9.79    4.58
  -5   9   6    8.26    3.47
  -5   9   6    0.14    0.73
  -5   9   5   10.43    4.56
  -5   9   5   -0.47    1.09
  -5   9   4    3.68    3.17
  -5   9   3    8.89    4.05
  -5   9   2   13.71    4.93
  -5   9   1    7.35    3.62
  -5   9   0    1.36    2.48
  -5   9  -1   10.94    3.61
  -5   9  -2   13.25    4.48
  -5   9  -3    9.85    3.05
  -5   9  -4   -0.63    1.76
  -5   9  -5   14.20    4.29
  -5   9  -6    8.48    3.40
  -5   9  -7    6.97    3.14
  -5   9  -8    0.54    1.72
  -5  10  19   -5.66    5.11
  -5  10  18    9.00    4.70
  -5  10  17    2.64    4.29
  -5  10  16   -0.78    3.06
  -5  10  15    3.92    4.06
  -5  10  14    4.11    3.14
  -5  10  13    0.41    3.19
  -5  10  12    4.57    4.59
  -5  10  11    2.65    3.27
  -5  10  10   -0.61    2.53
  -5  10   9   -2.13    4.09
  -5  10   8    1.05    2.40
  -5  10   7   -0.25    0.70
  -5  10   7    4.03    3.82
  -5  10   6   -0.42    1.27
  -5  10   6    2.79    2.95
  -5  10   5   -0.13    1.18
  -5  10   5   -0.38    2.67
  -5  10   4    6.41    3.79
  -5  10   4    0.19    1.08
  -5  10   3    0.32    2.86
  -5  10   2   13.22    4.90
  -5  10   1    5.42    2.45
  -5  10   0   16.81    5.04
  -5  10  -1    8.09    3.58
  -5  10  -2   10.71    4.25
  -5  10  -3    4.61    2.92
  -5  10  -4    5.66    3.52
  -5  10  -5    0.10    2.32
  -5  11  17    0.78    1.69
  -5  11  16   -4.73    4.56
  -5  11  15   -7.90    6.03
  -5  11  14   -0.93    3.13
  -5  11  13    3.77    3.91
  -5  11  12    3.61    3.93
  -5  11  11   -0.26    3.41
  -5  11  10   -3.71    3.66
  -5  11   9   -3.01    4.77
  -5  11   8    4.09    2.74
  -5  11   7    1.88    2.62
  -5  11   6   -0.80    1.31
  -5  11   6    4.59    3.09
  -5  11   5   -0.67    1.32
  -5  11   5   -2.34    4.35
  -5  11   4   -0.30    0.81
  -5  11   4    7.23    3.58
  -5  11   3   -0.53    1.31
  -5  11   3    6.01    4.03
  -5  11   2    3.30    3.09
  -5  11   2    0.38    0.93
  -5  11   1    3.62    2.11
  -5  11   0   -0.44    2.02
  -5  11  -1    3.68    3.23
  -5  11  -2    8.51    3.25
  -5  11  -3   -1.73    2.72
  -5  12  15    0.80    3.84
  -5  12  14    0.66    2.31
  -5  12  13   -1.12    3.35
  -5  12  12   10.44    5.07
  -5  12  11   -2.35    2.37
  -5  12  10   -4.12    3.13
  -5  12   9   -1.43    3.83
  -5  12   8   -2.30    2.40
  -5  12   7   14.89    6.31
  -5  12   6    4.79    3.63
  -5  12   5   -0.25    1.21
  -5  12   5   -0.61    2.53
  -5  12   4   -0.91    1.33
  -5  12   4   -2.31    2.30
  -5  12   3    0.50    1.09
  -5  12   3    1.58    3.31
  -5  12   2   -0.85    1.79
  -5  12   2   -0.54    2.65
  -5  12   1   -5.98    3.25
  -5  12   1    2.51    2.47
  -5  12   0    1.75    3.40
  -5  13   9   -6.54    5.11
  -5  13   8    1.63    3.62
  -5  13   4   -0.76    1.82
  -5  13   3   -0.40    1.78
  -5  13   2   -1.78    2.75
  -5  13   1   -3.27    3.03
  -5  13   0    5.04    4.01
  -5  13  -1   -2.88    1.88
  -5  13  -2   -3.84    4.16
  -5  13  -3    2.57    2.73
  -5  14   2   -2.79    2.89
  -5  14   1   -3.44    3.85
  -5  14   0    4.24    3.64
  -5  14  -1    0.63    2.43
  -5  14  -2   -3.77    3.77
  -5  14  -3   -2.60    2.30
  -5  14  -4    0.36    2.16
  -5  14  -5   -2.06    2.87
  -5  14  -6   -6.80    4.44
  -5  14  -7   -1.93    2.20
  -5  15  -2   -3.63    3.84
  -5  15  -3    1.38    2.29
  -5  15  -4    2.30    4.45
  -5  15  -5    5.35    4.18
  -5  15  -6   -1.31    2.24
  -5  15  -7   -1.81    3.58
  -5  15  -8    1.57    2.03
   6   0   0    2.22    1.37
   6   0  -1   74.55    7.71
   6   0   1   74.32    7.82
   6   0  -2  175.12   11.76
  -6   0   2  182.82   11.84
   6   0   2  195.17   12.97
   6   0  -3   19.44    4.10
  -6   0   3   23.49    4.49
  -6   0   4   33.98    5.72
  -6   0   5   24.48    4.99
  -6   0   6   87.09    8.99
  -6   0   7   16.22    4.37
  -6   0   8   -1.90    1.95
  -6   0   9    9.55    4.65
  -6   0  10   -5.78    3.57
  -6   0  11    0.82    1.95
  -6   0  12    8.78    3.37
  -6   0  13   -1.38    3.02
  -6   0  14   -0.56    1.91
  -6   0  15    0.75    3.00
  -6   0  16    3.77    2.85
  -6   0  17    0.26    2.27
  -6   0  18   -0.84    2.44
  -6   0  19    3.83    2.89
  -6   0  20   -2.56    3.63
  -6   1  20    2.67    2.83
  -6   1  19    0.92    2.56
  -6   1  18   -0.46    2.19
  -6   1  17    5.93    4.79
  -6   1  16    2.08    2.73
  -6   1  15   11.05    3.84
  -6   1  14   -0.19    1.86
  -6   1  13    1.57    2.43
  -6   1  12   38.40    7.61
  -6   1  11   15.89    4.58
  -6   1  10   53.55    8.20
  -6   1   9   51.99    7.63
  -6   1   8    8.58    3.83
  -6   1   7   13.77    4.56
  -6   1   6   10.03    3.88
  -6   1   5   71.16    8.22
  -6   1   4  107.23    9.92
  -6   1   3   68.65    7.52
   6   1  -3   67.60    7.22
   6  -1   3   64.57    7.70
  -6   1   2   60.87    7.35
   6   1  -2   56.57    6.66
   6  -1   2   60.92    7.17
   6   1  -1   31.76    5.01
  -6   1   1   39.93    5.73
   6  -1   1   29.11    4.88
   6  -1   0    5.04    2.03
   6   1   0    7.56    2.48
   6  -1  -1   33.96    5.28
   6   1   1   32.37    5.05
   6  -1  -2   63.86    7.26
  -6  -1   2   58.02    6.56
  -6  -1   3   72.20    7.50
  -6  -1   4  109.40    9.35
  -6  -1   5   60.90    6.98
  -6  -1   6   12.61    3.60
  -6  -1   7   15.97    3.81
  -6  -1   8    7.75    3.69
  -6  -1   9   49.64    6.87
  -6  -1  10   49.16    7.53
  -6  -1  11    9.54    3.22
  -6  -1  12   40.43    7.10
  -6  -1  13    3.34    3.13
  -6  -1  14    2.38    3.08
  -6  -1  15   10.94    4.06
  -6  -1  16   -4.06    3.27
  -6  -1  17    0.01    1.80
  -6  -1  18    0.79    1.69
  -6  -1  19    3.28    1.90
  -6   2  21    0.24    2.13
  -6   2  20    1.90    3.02
  -6   2  19   -1.62    2.77
  -6   2  18    3.65    3.81
  -6   2  17   12.89    5.09
  -6   2  16    2.19    2.26
  -6   2  15   -4.06    3.02
  -6   2  14    4.88    3.47
  -6   2  13    1.45    2.73
  -6   2  12    7.06    3.14
  -6   2  11    4.22    2.11
  -6   2  10    3.21    2.12
  -6   2   9   18.83    4.98
  -6   2   8   10.64    3.86
  -6   2   7   15.86    4.51
  -6   2   6   32.18    6.24
  -6   2   5   67.29    8.33
  -6   2   4  332.62   17.88
   6   2  -4  333.80   15.92
   6  -2   4  334.69   17.85
  -6   2   3  104.75    9.90
   6   2  -3  108.51    8.98
   6  -2   3  101.62    9.62
  -6   2   2   39.37    5.83
   6   2  -2   37.82    5.30
   6  -2   2   36.87    5.83
  -6   2   1   11.11    3.63
   6  -2   1    9.44    3.13
   6   2  -1    9.29    2.36
   6  -2   0   -0.95    1.10
  -6   2   0   -0.17    1.80
   6   2   0   -0.01    0.72
   6  -2  -1   10.34    3.14
  -6  -2   3   97.63    8.59
  -6  -2   4  325.40   15.65
  -6  -2   5   61.11    7.10
  -6  -2   6   28.76    4.67
  -6  -2   7   25.17    4.52
  -6  -2   8   13.89    3.52
  -6  -2   9   27.32    5.66
  -6  -2  10    6.90    2.70
  -6  -2  11   13.48    4.06
  -6  -2  12    7.18    3.32
  -6  -2  13    2.81    2.71
  -6  -2  14   12.37    4.25
  -6  -2  15    0.67    2.62
  -6  -2  16    1.88    2.38
  -6  -2  17    8.89    3.99
  -6   3  21    2.17    3.56
  -6   3  20    4.57    4.33
  -6   3  19    1.97    3.31
  -6   3  18    0.46    3.09
  -6   3  17    5.78    4.03
  -6   3  16   -0.94    1.92
  -6   3  15    6.24    3.50
  -6   3  14    6.10    5.12
  -6   3  13   -3.66    2.08
  -6   3  12   41.50    7.82
  -6   3  11    2.87    3.04
  -6   3  10    6.65    3.74
  -6   3   9   39.35    6.94
  -6   3   8    8.15    3.48
  -6   3   7   17.32    5.46
   6  -3   6   52.11    7.46
  -6   3   6   38.13    7.01
  -6   3   5    3.36    2.81
   6  -3   5    1.10    1.34
  -6   3   4  172.72   13.86
   6   3  -4  173.78   11.50
   6  -3   4  179.83   13.22
  -6   3   3   12.09    3.74
   6  -3   3   11.29    3.68
   6   3  -3   11.36    3.05
   6  -3   2   19.97    4.65
   6   3  -2   19.48    3.99
  -6   3   2   10.32    3.55
  -6   3   1   10.53    3.38
   6  -3   1   11.82    3.51
   6   3  -1   12.88    3.11
  -6   3   0    0.30    2.15
   6  -3   0    0.93    1.40
   6   3   0    1.77    1.52
  -6   3  -1   10.68    3.54
  -6  -3   3   10.34    2.98
  -6  -3   4  170.32   11.21
  -6  -3   5    2.72    1.35
  -6  -3   6   46.39    6.24
  -6  -3   7   12.53    3.15
  -6  -3   8   10.17    3.39
  -6  -3   9   40.59    6.11
  -6  -3  10    3.36    2.31
  -6  -3  11   -0.97    1.78
  -6  -3  12   39.19    6.32
  -6  -3  13    0.89    2.44
  -6  -3  14    1.14    2.18
  -6  -3  15    6.34    2.53
  -6   4  22    5.33    3.60
  -6   4  21    2.91    3.59
  -6   4  20    5.67    2.49
  -6   4  19    1.89    4.29
  -6   4  18    6.22    5.02
  -6   4  17    5.81    4.03
  -6   4  16    5.85    2.88
  -6   4  15    7.85    4.58
  -6   4  14    3.82    2.65
  -6   4  13   35.57    7.88
  -6   4  12    4.31    2.73
  -6   4  11    7.18    3.86
  -6   4  10   33.54    7.41
  -6   4   9   -2.84    3.74
  -6   4   8   68.96    9.65
   6  -4   8   76.96    9.25
  -6   4   7    6.11    3.51
   6  -4   7    0.82    1.68
   6  -4   6    6.66    2.44
  -6   4   6    5.56    2.71
   6  -4   5    9.18    2.69
  -6   4   5   10.61    3.30
  -6   4   4   48.60    7.45
   6   4  -4   44.43    5.93
   6  -4   4   44.05    6.84
  -6   4   3   20.56    5.09
   6  -4   3   20.86    4.72
   6   4  -3   22.62    4.33
  -6   4   2    0.83    2.96
   6   4  -2    4.72    1.94
   6  -4   2    3.04    1.72
   6  -4   1   13.24    3.64
   6   4  -1   14.48    3.47
  -6   4   1   15.65    3.96
  -6   4   0    1.03    2.06
  -6   4  -1   13.89    3.59
  -6   4  -2    5.01    3.69
  -6  -4   4   44.34    5.82
  -6  -4   5    8.50    2.67
  -6  -4   6   10.11    3.10
  -6  -4   7    4.30    2.59
  -6  -4   8   68.60    7.57
  -6  -4   9   -0.86    1.99
  -6  -4  10   40.69    6.12
  -6  -4  11    3.76    1.42
  -6  -4  12    7.47    2.89
  -6  -4  13   31.26    5.58
  -6   5  21   -1.18    3.72
  -6   5  20   -3.54    3.43
  -6   5  19   -0.13    2.14
  -6   5  18   -1.83    4.62
  -6   5  17    3.55    3.79
  -6   5  16    1.19    2.67
  -6   5  15    9.80    4.39
  -6   5  14   15.80    5.72
  -6   5  13    0.60    2.58
  -6   5  12   18.59    6.17
  -6   5  11   -0.11    2.71
   6  -5  11    0.24    1.69
  -6   5  10    5.25    2.87
   6  -5  10    2.45    1.38
  -6   5   9   -4.32    3.46
   6  -5   9    2.95    2.59
  -6   5   8   27.93    5.22
   6  -5   8   28.36    5.66
  -6   5   7   -2.05    3.78
   6  -5   7    5.76    2.83
  -6   5   6   23.26    5.57
   6  -5   6   21.36    4.74
   6  -5   5    5.45    2.57
  -6   5   5    8.10    4.12
   6   5  -4    4.40    2.03
   6  -5   4    5.17    2.86
  -6   5   4    1.05    2.08
  -6   5   3   23.98    6.23
   6   5  -3   24.34    4.33
   6  -5   3   21.29    4.79
  -6   5   2   38.15    7.27
   6   5  -2   41.11    5.76
   6  -5   2   37.08    5.98
  -6   5   1    8.08    3.58
   6   5  -1   15.37    3.71
  -6   5   0    3.41    2.28
  -6   5  -1   14.07    4.27
  -6   5  -2   45.12    6.99
  -6   5  -3   20.88    5.03
  -6   5  -4    4.58    1.55
  -6  -5   4    3.38    2.03
  -6  -5   5    5.84    2.54
  -6  -5   6   23.80    4.29
  -6  -5   7    7.02    2.70
  -6  -5   8   26.59    4.59
  -6  -5   9   -2.31    2.21
  -6  -5  10    0.70    2.30
  -6   6  21    1.65    2.45
  -6   6  20    2.18    2.19
  -6   6  19   -4.54    3.93
  -6   6  18   -3.61    4.06
  -6   6  17   -5.47    5.07
  -6   6  16   10.59    4.32
  -6   6  15    1.06    2.65
   6  -6  15   -4.01    3.16
   6  -6  14    3.90    2.01
  -6   6  14    6.18    4.17
   6  -6  13    3.73    2.71
  -6   6  13    2.60    2.79
   6  -6  12   14.50    4.59
  -6   6  12    6.81    3.72
   6  -6  11   -1.07    1.33
  -6   6  11    6.66    3.69
  -6   6  10    3.61    3.30
   6  -6  10    2.45    1.90
  -6   6   9    2.76    2.44
   6  -6   9    3.95    2.05
  -6   6   8    7.91    2.88
   6  -6   8    6.20    2.30
  -6   6   7   27.65    6.74
   6  -6   7   28.33    5.83
  -6   6   6    1.74    3.02
   6  -6   6    2.68    1.67
   6  -6   5   12.99    3.90
  -6   6   5   10.91    3.66
   6  -6   4    9.78    3.93
   6   6  -4    8.89    2.53
  -6   6   4    5.36    3.39
   6   6  -3   18.90    3.71
  -6   6   3   15.65    4.65
  -6   6   2   13.20    4.33
   6   6  -2   17.05    3.78
  -6   6   1   17.82    5.01
  -6   6   0    7.22    3.91
  -6   6  -1   17.15    5.12
  -6   6  -2   17.47    4.49
  -6   6  -3    9.16    2.96
  -6   6  -4   12.09    3.88
  -6  -6   4    9.06    2.98
  -6  -6   5   10.64    2.89
  -6   6  -5   12.79    4.04
  -6  -6   6   -0.08    1.18
  -6   6  -6    1.64    2.47
  -6  -6   7   22.47    4.14
  -6   7  21    6.47    2.01
  -6   7  20   -0.44    2.74
  -6   7  19    3.86    5.24
  -6   7  18    6.24    4.73
  -6   7  17    1.63    3.67
  -6   7  16    5.04    4.25
  -6   7  15    3.84    2.19
  -6   7  14    0.21    3.28
   6  -7  13   -0.09    1.53
  -6   7  13    7.24    4.86
   6  -7  12    2.45    1.67
  -6   7  12    1.26    2.67
   6  -7  11    5.17    2.72
  -6   7  11    7.01    4.36
   6  -7  10    9.56    3.31
  -6   7  10    9.98    4.20
  -6   7   9   13.23    5.40
   6  -7   9   15.33    4.59
  -6   7   8   14.97    5.01
   6  -7   8   16.42    4.68
  -6   7   7    7.14    3.12
   6  -7   7    3.79    1.89
  -6   7   6   11.78    5.67
   6  -7   6    7.92    2.59
  -6   7   5   17.84    5.66
  -6   7   4    4.95    3.42
   6   7  -4    4.58    1.82
   6   7  -3   26.30    4.85
  -6   7   3   16.51    4.51
   6   7  -2   11.18    3.13
  -6   7   2   11.71    3.90
  -6   7   1   50.56    7.90
  -6   7   0    9.09    2.14
  -6   7  -1   49.96    8.05
  -6   7  -2   10.93    3.66
  -6   7  -3   22.62    5.84
  -6   7  -4    5.45    2.53
  -6  -7   4    2.69    1.33
  -6   7  -5   18.96    4.51
  -6   7  -6    5.73    2.56
  -6   7  -7    2.59    1.48
  -6   7  -8   14.49    4.55
  -6   7  -9    9.26    3.56
  -6   8  20   -3.23    4.89
  -6   8  19   -1.80    2.95
  -6   8  18    4.22    2.55
  -6   8  17   -1.43    2.92
  -6   8  16    1.91    3.32
  -6   8  15   -3.24    4.73
  -6   8  14    8.01    4.72
  -6   8  13    4.19    3.81
  -6   8  12   -3.65    4.43
   6  -8  11    0.19    1.70
  -6   8  11    0.28    2.40
   6  -8  10   -0.89    1.78
  -6   8  10    4.57    3.25
   6  -8   9    4.03    2.07
  -6   8   9    8.32    4.52
  -6   8   8    5.67    3.79
   6  -8   8    4.89    2.44
  -6   8   7   19.43    5.73
  -6   8   6    9.07    3.94
  -6   8   5   -0.70    3.36
  -6   8   4    7.16    5.03
  -6   8   3   29.98    6.90
   6   8  -2   43.14    6.42
  -6   8   2   35.43    6.96
  -6   8   1   19.26    5.31
  -6   8   0    3.28    3.70
  -6   8  -1   17.95    4.94
  -6   8  -2   35.46    6.57
  -6   8  -3   34.43    6.99
  -6   8  -4   10.24    3.86
  -6   8  -5    2.55    2.32
  -6   8  -6   13.24    4.65
  -6   8  -7   17.29    4.69
  -6   8  -8    3.12    2.99
  -6   8  -9    3.64    1.40
  -6   8 -10   -0.69    1.70
  -6   8 -11    0.53    1.62
  -6   9  19   -3.42    3.40
  -6   9  18   -1.82    4.10
  -6   9  17    4.94    5.01
  -6   9  16    7.75    5.03
  -6   9  15   -3.55    4.75
  -6   9  14    2.64    3.56
  -6   9  13    3.61    4.13
  -6   9  12    2.11    3.33
  -6   9  11   -1.59    3.38
  -6   9  10    1.34    2.32
  -6   9   9    9.18    5.22
  -6   9   8   -1.02    2.67
  -6   9   7    3.55    3.63
  -6   9   6    2.60    2.89
  -6   9   6    0.42    0.77
  -6   9   5    1.72    2.79
  -6   9   4   10.01    4.70
  -6   9   3   12.30    5.29
  -6   9   2   -1.05    3.58
  -6   9   1   11.26    4.63
  -6   9   0    0.27    2.28
  -6   9  -1   12.32    4.18
  -6   9  -2    3.14    2.42
  -6   9  -3   11.70    4.22
  -6   9  -4    4.57    2.01
  -6   9  -5    2.14    2.39
  -6   9  -6    2.81    2.62
  -6   9  -7   -3.15    3.11
  -6   9  -8    6.44    3.42
  -6  10  18   -3.97    4.60
  -6  10  17    4.02    3.59
  -6  10  16    5.56    4.63
  -6  10  15    6.09    5.03
  -6  10  14    1.66    3.42
  -6  10  13    3.62    2.77
  -6  10  12    6.93    4.35
  -6  10  11    2.13    2.61
  -6  10  10   -5.65    5.00
  -6  10   9  -13.47    6.75
  -6  10   8    7.53    5.09
  -6  10   7   -2.40    3.60
  -6  10   6    0.14    3.00
  -6  10   6   -0.82    1.32
  -6  10   5    5.02    3.66
  -6  10   5   -0.50    0.64
  -6  10   4   -0.81    3.16
  -6  10   3   16.08    5.34
  -6  10   2    9.50    4.85
  -6  10   1    9.49    4.55
  -6  10   0    3.86    3.47
  -6  10  -1    4.20    3.35
  -6  10  -2    3.29    2.59
  -6  10  -3   17.61    5.40
  -6  10  -4   -0.23    2.76
  -6  10  -5    7.73    2.85
  -6  10  -6    1.56    1.64
  -6  11  16    7.27    5.06
  -6  11  15    0.35    3.02
  -6  11  14    5.04    3.22
  -6  11  13    0.63    2.94
  -6  11  12    2.78    3.31
  -6  11  11    6.03    5.53
  -6  11  10    3.63    4.71
  -6  11   9   -3.71    2.63
  -6  11   8    4.56    4.42
  -6  11   7    9.39    4.58
  -6  11   6    1.49    3.25
  -6  11   5    0.37    0.96
  -6  11   5    4.86    4.33
  -6  11   4    1.02    2.35
  -6  11   4    1.52    1.60
  -6  11   3    3.84    3.47
  -6  11   3   -0.41    1.10
  -6  11   2    3.42    2.94
  -6  11   1    1.90    2.88
  -6  11   0    6.76    4.22
  -6  11  -1   -1.26    3.91
  -6  11  -2    7.52    3.83
  -6  11  -3    4.43    2.41
  -6  12  13    2.10    3.12
  -6  12  12    2.36    3.70
  -6  12  11   -2.14    3.61
  -6  12  10   -1.31    3.16
  -6  12   9    3.63    4.21
  -6  12   8    2.66    4.80
  -6  12   7   -2.82    3.89
  -6  12   6    2.20    3.76
  -6  12   5    4.45    4.31
  -6  12   4   -1.99    2.16
  -6  12   4   -5.01    4.02
  -6  12   3   -0.03    1.01
  -6  12   3   -0.87    2.20
  -6  12   2    0.03    0.92
  -6  12   2   -1.56    4.41
  -6  12   1    5.37    4.49
  -6  13   2    0.12    1.59
  -6  13   1   -4.47    3.67
  -6  13   0    6.07    3.93
  -6  13  -1    1.22    2.58
  -6  14  -1   -4.01    3.76
  -6  14  -2    1.22    2.90
  -6  14  -3   -0.31    2.49
  -6  14  -4   -1.60    2.98
   7   0   0    0.31    1.12
   7   0  -1    5.18    1.92
   7   0   1    5.95    2.88
  -7   0   1    9.52    3.37
  -7   0   2  128.77   10.99
   7   0  -2  134.06   11.43
   7   0   2  132.11   11.72
   7   0  -3    2.46    2.02
  -7   0   3   -0.12    1.55
   7   0   3    1.00    0.96
  -7   0   4    5.36    3.05
  -7   0   5   -1.45    2.52
  -7   0   6   30.28    6.25
  -7   0   7    8.63    3.31
  -7   0   8    4.15    1.70
  -7   0   9   -0.55    2.08
  -7   0  10   18.68    4.81
  -7   0  11   32.88    7.11
  -7   0  12    2.45    3.04
  -7   0  13    8.63    4.14
  -7   0  14   32.00    7.42
  -7   0  15   -0.24    2.62
  -7   0  16    5.69    3.99
  -7   0  17    4.46    4.64
  -7   0  18    3.08    3.54
  -7   0  19    1.98    2.51
  -7   1  19    0.80    3.42
  -7   1  18    8.37    4.53
  -7   1  17    2.35    3.20
  -7   1  16   -0.12    2.53
  -7   1  15    2.69    2.68
  -7   1  14    1.37    2.40
  -7   1  13   19.98    6.05
  -7   1  12   29.54    6.34
  -7   1  11   -1.45    3.62
  -7   1  10   39.67    7.28
  -7   1   9   -0.83    3.02
  -7   1   8   25.25    5.53
  -7   1   7    3.21    3.09
  -7   1   6   18.15    4.94
  -7   1   5   33.60    5.80
   7  -1   4   59.15    8.39
  -7   1   4   51.03    7.31
  -7   1   3   50.70    7.17
   7   1  -3   45.65    6.69
   7  -1   3   45.57    6.95
   7   1  -2   48.01    6.83
   7  -1   2   43.31    6.56
  -7   1   2   42.17    6.57
   7   1  -1   25.56    5.01
   7  -1   1   29.32    5.55
  -7   1   1   24.01    5.65
   7  -1   0    7.40    2.95
   7   1   0   10.16    3.55
   7  -1  -1   26.97    5.40
   7   1   1   26.27    5.35
   7  -1  -2   44.91    6.66
  -7  -1   2   48.58    6.81
   7   1   2   43.52    6.66
  -7  -1   3   45.97    6.71
  -7  -1   4   51.73    7.24
  -7  -1   5   33.84    6.00
  -7  -1   6   18.23    5.06
  -7  -1   7    3.71    3.55
  -7  -1   8   25.76    5.27
  -7  -1   9    1.22    2.76
  -7  -1  10   38.63    6.69
  -7  -1  11   10.52    4.33
  -7  -1  12   31.97    6.92
  -7  -1  13   23.44    6.22
  -7  -1  14    4.96    3.29
  -7  -1  15    6.17    3.93
  -7  -1  16    1.08    2.05
  -7  -1  17    8.18    4.15
  -7   2  20   -3.55    3.63
  -7   2  19    1.92    3.37
  -7   2  18    5.72    4.87
  -7   2  17   -4.10    3.01
  -7   2  16    3.97    4.01
  -7   2  15    5.14    3.33
  -7   2  14   -1.24    3.53
  -7   2  13    7.57    4.69
  -7   2  12   15.99    5.54
  -7   2  11   28.10    6.41
  -7   2  10    6.74    3.60
  -7   2   9   15.26    4.69
  -7   2   8   -1.19    2.43
  -7   2   7   39.30    6.59
  -7   2   6   25.29    5.29
   7  -2   6   28.82    5.84
  -7   2   5   94.57   10.95
   7  -2   5   96.31   10.64
   7   2  -4    2.01    0.92
  -7   2   4    6.57    3.82
   7  -2   4    4.62    2.72
   7   2  -3   13.73    3.52
   7  -2   3   12.14    3.78
  -7   2   3   14.71    3.82
  -7   2   2   15.94    4.89
   7   2  -2   16.41    4.06
   7  -2   2   14.97    4.21
   7  -2   1   44.44    7.13
   7   2  -1   44.00    6.49
  -7   2   1   47.56    7.16
  -7   2   0   60.94    7.64
   7  -2   0   56.37    7.73
   7   2   0   53.04    7.14
   7  -2  -1   42.50    6.71
   7   2   1   45.10    6.70
  -7  -2   3   13.11    4.18
  -7  -2   4    4.69    2.87
  -7  -2   5   88.36    9.10
  -7  -2   6   26.48    5.35
  -7  -2   7   37.32    6.57
  -7  -2   8    4.69    3.32
  -7  -2   9    9.69    3.57
  -7  -2  10    2.31    1.90
  -7  -2  11   29.60    6.17
  -7  -2  12   17.78    5.21
  -7  -2  13    9.45    3.89
  -7  -2  14   -3.51    2.88
  -7  -2  15    7.08    3.92
  -7  -2  16    0.26    1.79
  -7   3  20   -1.53    2.76
  -7   3  19   -5.24    4.25
  -7   3  18   -1.17    2.55
  -7   3  17    5.32    3.81
  -7   3  16    2.03    2.09
  -7   3  15    1.13    2.25
  -7   3  14    7.66    3.61
  -7   3  13    1.21    3.16
  -7   3  12    9.99    4.30
  -7   3  11    4.88    3.07
  -7   3  10   17.12    5.42
  -7   3   9    3.47    2.09
  -7   3   8   25.77    6.08
   7  -3   8   34.09    6.75
   7  -3   7   21.15    5.16
  -7   3   7    7.93    2.44
   7  -3   6    2.56    2.27
  -7   3   6   -0.82    1.91
  -7   3   5    9.10    3.86
   7  -3   5    8.73    3.13
  -7   3   4    8.99    3.67
   7   3  -4    7.46    3.02
   7  -3   4    7.18    2.73
   7   3  -3   45.06    6.59
   7  -3   3   51.13    7.74
  -7   3   3   48.70    7.59
   7  -3   2    3.91    2.22
   7   3  -2    7.27    2.78
  -7   3   2    7.49    3.50
  -7   3   1   66.65    8.21
   7  -3   1   61.47    8.44
   7   3  -1   64.87    7.93
   7  -3   0   -0.58    1.71
   7   3   0    0.65    1.53
  -7   3   0    0.81    2.03
  -7   3  -1   50.02    8.04
   7   3   1   62.13    7.79
  -7   3  -2   14.51    4.59
  -7  -3   3   47.86    6.81
  -7  -3   4    7.26    2.77
  -7  -3   5    7.85    3.19
  -7  -3   6    1.72    2.16
  -7  -3   7   18.53    4.57
  -7  -3   8   35.90    6.17
  -7  -3   9    7.90    3.47
  -7  -3  10    6.87    2.58
  -7  -3  11    1.43    2.81
  -7  -3  12    9.47    3.39
  -7  -3  13   -0.99    1.80
  -7  -3  14    1.75    1.92
  -7   4  20    3.64    2.60
  -7   4  19    7.05    5.28
  -7   4  18    2.50    4.18
  -7   4  17    5.48    2.98
  -7   4  16   10.46    5.05
  -7   4  15   -4.35    4.29
  -7   4  14    5.41    3.78
  -7   4  13    1.86    2.31
  -7   4  12   31.09    7.40
  -7   4  11    1.96    2.90
  -7   4  10    2.50    2.32
   7  -4  10    1.63    2.37
  -7   4   9    3.17    2.37
   7  -4   9    7.44    3.20
  -7   4   8   -4.05    3.62
   7  -4   8    4.14    2.68
  -7   4   7    1.17    2.64
   7  -4   7    3.44    2.07
   7  -4   6    7.70    3.61
  -7   4   6    5.41    2.11
   7  -4   5    3.84    2.01
  -7   4   5    8.37    3.99
  -7   4   4    4.44    2.27
   7   4  -4    1.97    1.52
   7  -4   4    2.95    2.70
  -7   4   3    3.44    3.45
   7  -4   3    4.11    2.75
   7   4  -3    2.90    1.80
   7  -4   2    3.68    2.03
  -7   4   2    6.60    3.61
   7   4  -2    3.61    1.84
   7  -4   1   24.58    5.29
   7   4  -1   22.35    4.66
  -7   4   1   20.52    4.55
  -7   4   0    1.31    2.20
   7   4   0   -1.17    1.16
  -7   4  -1   17.86    5.55
  -7   4  -2    2.25    2.27
  -7   4  -3    4.29    2.47
  -7  -4   3    3.84    2.36
  -7  -4   4    2.53    1.58
  -7  -4   5    3.04    1.35
  -7  -4   6    5.79    2.36
  -7  -4   7    1.35    1.73
  -7  -4   8   -0.09    1.45
  -7  -4   9    1.38    1.46
  -7  -4  10   -0.32    1.81
  -7  -4  11   -0.15    1.76
  -7  -4  12   22.03    5.17
  -7   5  20   -1.10    3.16
  -7   5  19    1.78    3.10
  -7   5  18   -2.29    4.16
  -7   5  17    3.85    2.99
  -7   5  16    3.17    2.71
  -7   5  15    2.30    3.72
  -7   5  14   -0.07    3.11
   7  -5  13    8.89    3.76
  -7   5  13    9.37    4.29
  -7   5  12    2.76    2.88
   7  -5  12    3.34    2.50
  -7   5  11    2.96    4.31
   7  -5  11    3.69    2.95
  -7   5  10    0.13    2.73
   7  -5  10    5.54    3.06
  -7   5   9   29.76    7.76
   7  -5   9   30.78    6.67
  -7   5   8    0.54    2.41
   7  -5   8    1.06    2.83
  -7   5   7   13.37    5.27
   7  -5   7   10.11    3.57
   7  -5   6    7.59    2.82
  -7   5   6    8.09    3.83
   7  -5   5   14.11    4.51
  -7   5   5    8.34    3.31
   7   5  -4   29.70    5.41
   7  -5   4   22.45    5.45
  -7   5   4   23.17    5.25
  -7   5   3   38.58    7.10
   7   5  -3   36.16    5.93
   7  -5   3   40.81    7.13
  -7   5   2    5.10    2.48
   7  -5   2    5.69    3.11
   7   5  -2    4.50    2.50
   7   5  -1   70.40    8.32
  -7   5   1   54.47    8.68
   7   5   0    3.66    2.25
  -7   5   0   -0.56    2.37
  -7   5  -1   54.61    8.27
  -7   5  -2    0.32    1.76
  -7   5  -3   29.73    6.37
  -7   5  -4   26.59    5.79
  -7  -5   4   22.59    4.72
  -7  -5   5    6.57    2.37
  -7   5  -5    8.04    3.11
  -7  -5   6    9.36    3.27
  -7  -5   7   12.67    3.59
  -7  -5   8    2.11    1.93
  -7  -5   9   26.71    5.34
  -7   6  20   -3.70    5.12
  -7   6  19    2.90    3.21
  -7   6  18    4.80    3.76
  -7   6  17    3.38    3.29
  -7   6  16   -0.12    2.55
   7  -6  15   -2.39    2.15
  -7   6  15   -6.99    4.45
   7  -6  14    7.55    3.46
  -7   6  14    2.94    4.58
   7  -6  13    1.67    1.87
  -7   6  13   -0.89    2.57
   7  -6  12    2.97    2.47
  -7   6  12    6.31    4.28
  -7   6  11    0.75    2.70
   7  -6  11    8.44    4.12
  -7   6  10    1.46    3.43
   7  -6  10    3.35    2.35
  -7   6   9   -1.56    3.01
   7  -6   9    1.77    2.16
  -7   6   8   -1.15    3.39
   7  -6   8    0.78    1.65
  -7   6   7   -1.30    2.99
   7  -6   7    0.84    1.67
  -7   6   6    0.79    2.44
   7  -6   6    2.22    2.07
   7  -6   5    2.06    2.14
  -7   6   5    7.25    4.35
   7  -6   4   -0.37    1.31
   7   6  -4    1.00    1.06
  -7   6   4    2.90    2.14
   7   6  -3    4.81    1.41
  -7   6   3    1.82    2.65
  -7   6   2   10.56    3.66
   7   6  -2   25.16    5.13
  -7   6   1    8.06    4.13
   7   6  -1    8.25    2.94
  -7   6   0    0.16    1.85
  -7   6  -1    6.76    3.35
  -7   6  -2   16.67    4.67
  -7   6  -3    4.48    3.11
  -7  -6   4   -0.11    1.52
  -7   6  -4   -0.57    2.40
  -7   6  -5    2.91    2.10
  -7  -6   5    2.97    2.25
  -7   6  -6    2.71    2.03
  -7  -6   6    0.78    1.49
  -7   6  -7   -0.92    1.91
  -7   7  20   -1.58    2.72
  -7   7  19   -0.48    3.33
  -7   7  18   -5.17    4.62
  -7   7  17    0.24    3.48
  -7   7  16   -5.16    4.65
  -7   7  15   -3.38    4.62
  -7   7  14    2.78    4.43
   7  -7  13   -0.31    1.99
  -7   7  13   -0.76    2.45
   7  -7  12   10.77    3.69
  -7   7  12   10.40    6.34
   7  -7  11    0.30    2.17
  -7   7  11   -0.68    2.22
  -7   7  10   25.54    7.83
   7  -7  10   15.72    4.87
  -7   7   9    2.25    2.22
   7  -7   9   -0.74    2.52
  -7   7   8   10.70    3.72
   7  -7   8   11.62    4.26
  -7   7   7   11.80    6.00
   7  -7   7   13.22    4.39
  -7   7   6    2.75    2.37
   7  -7   6    6.57    2.78
  -7   7   5   21.00    7.12
   7   7  -4    4.79    2.64
  -7   7   4    4.32    2.01
   7   7  -3    4.65    2.54
  -7   7   3   -1.15    2.19
   7   7  -2    4.23    2.37
  -7   7   2   -3.42    3.64
  -7   7   1    1.92    3.65
   7   7  -1    1.00    1.20
  -7   7   0   12.32    4.82
  -7   7  -1    3.52    2.25
  -7   7  -2   -0.33    2.45
  -7   7  -3   -1.41    2.56
  -7   7  -4   12.57    4.82
  -7  -7   4    4.48    1.97
  -7   7  -5   22.97    5.52
  -7   7  -6   10.78    4.28
  -7   7  -7   11.45    4.55
  -7   7  -8    6.64    3.77
  -7   7  -9    4.55    3.27
  -7   8  19    4.92    5.19
  -7   8  18   -0.87    2.28
  -7   8  17   -0.02    3.52
  -7   8  16   -9.26    5.80
  -7   8  15    2.23    3.85
  -7   8  14   -0.28    3.30
  -7   8  13   -0.68    2.59
  -7   8  12   -4.69    3.68
   7  -8  11    1.18    1.49
  -7   8  11    6.30    3.77
   7  -8  10    4.65    2.40
  -7   8  10    0.88    2.38
  -7   8   9    3.46    2.85
   7  -8   9    7.85    3.57
  -7   8   8    4.31    3.87
   7  -8   8    3.89    2.69
  -7   8   7   12.93    5.83
  -7   8   6   27.85    7.15
  -7   8   5    0.78    4.20
  -7   8   4    5.97    2.34
  -7   8   3    2.13    2.54
  -7   8   2   10.98    4.19
   7   8  -1   15.55    4.21
  -7   8   1   14.10    4.95
  -7   8   0    6.05    3.77
  -7   8  -1    9.09    3.92
  -7   8  -2   14.37    5.21
  -7   8  -3    2.84    2.14
  -7   8  -4   10.57    4.63
  -7   8  -5    0.98    2.05
  -7   8  -6   33.45    6.57
  -7   8  -7   11.81    3.96
  -7   8  -8    4.48    2.47
  -7   8  -9    9.87    3.60
  -7   8 -10   -1.47    2.34
  -7   8 -11   -1.10    2.71
  -7   9  18   -4.19    3.99
  -7   9  17   -0.34    2.81
  -7   9  16    4.36    2.70
  -7   9  15   -2.98    3.84
  -7   9  14   -1.88    3.32
  -7   9  13    1.83    3.62
  -7   9  12   -3.29    3.83
  -7   9  11    4.94    3.49
  -7   9  10    0.88    2.88
  -7   9   9    5.21    4.45
  -7   9   8   -4.15    3.45
  -7   9   7    3.50    3.69
  -7   9   6    5.83    4.33
  -7   9   5   -0.61    2.43
  -7   9   4   -0.71    3.63
  -7   9   3    1.58    3.23
  -7   9   2    3.19    2.68
  -7   9   1    2.84    2.26
  -7   9   0    2.39    3.99
  -7   9  -1    1.39    2.21
  -7   9  -2    1.10    2.28
  -7   9  -3   -3.54    3.50
  -7   9  -4   -5.11    4.03
  -7   9  -5    0.81    1.75
  -7   9  -6   -0.60    2.29
  -7   9  -7    4.08    3.13
  -7   9  -8   -1.05    1.76
  -7  10  16   -1.90    3.00
  -7  10  15   -1.14    3.35
  -7  10  14    4.24    4.22
  -7  10  13    0.22    3.48
  -7  10  12    2.19    3.44
  -7  10  11    3.88    2.99
  -7  10  10    1.29    3.44
  -7  10   9   -2.16    2.99
  -7  10   8   -1.48    2.61
  -7  10   7    1.51    2.61
  -7  10   6    3.40    3.64
  -7  10   5   -0.83    3.30
  -7  10   4    2.73    4.73
  -7  10   3    5.71    4.73
  -7  10   2   -5.67    5.06
  -7  10   1   -1.87    3.64
  -7  10   0    0.10    2.72
  -7  10  -1    1.54    2.61
  -7  10  -2    5.27    3.71
  -7  10  -3    1.30    2.73
  -7  10  -4   -0.06    3.25
  -7  10  -5    1.47    3.02
  -7  10  -6    1.77    2.69
  -7  11  14    0.54    3.20
  -7  11  13   -3.14    3.64
  -7  11  12    4.90    3.81
  -7  11  11   -8.44    5.85
  -7  11  10   -6.44    5.78
  -7  11   9    5.75    4.95
  -7  11   8    3.74    4.05
  -7  11   7    3.70    3.87
  -7  11   6    3.06    4.14
  -7  11   5   -0.23    4.40
  -7  11   4    1.34    2.67
  -7  11   3   -3.69    3.09
  -7  11   2   -3.88    4.15
  -7  11   1    6.75    3.90
  -7  11   0   -0.51    2.77
  -7  11  -1    4.58    3.89
  -7  11  -2    2.54    2.72
  -7  12  10   -5.37    5.38
  -7  12   9   -9.19    6.52
  -7  12   8   -3.59    3.33
  -7  12   7   -0.84    4.01
  -7  12   6   -2.51    4.74
  -7  12   5   -1.89    4.43
  -7  12   4   -2.72    3.93
  -7  12   3    8.32    5.04
   8   0   0  143.77   13.01
   8   0  -1   45.84    7.30
  -8   0   1   45.01    7.37
   8   0   1   41.87    7.41
  -8   0   2   86.48    9.91
   8   0  -2   92.46   10.35
   8   0   2  105.90   11.44
  -8   0   3    0.72    2.17
   8   0   3    1.90    2.64
   8   0   4   37.91    7.32
  -8   0   4   39.89    6.99
  -8   0   5    0.60    2.14
   8   0   5    4.92    2.13
  -8   0   6   33.25    6.84
  -8   0   7   35.41    6.86
  -8   0   8    1.47    3.17
  -8   0   9   -0.42    2.14
  -8   0  10    1.41    2.13
  -8   0  11    4.70    4.66
  -8   0  12    4.28    3.91
  -8   0  13   -2.54    2.48
  -8   0  14   -4.98    2.48
  -8   0  15    0.59    2.43
  -8   0  16   -1.37    2.24
  -8   0  17    1.98    3.13
  -8   1  18    5.74    4.51
  -8   1  17   -0.49    4.30
  -8   1  16   -6.13    4.01
  -8   1  15    0.09    2.33
  -8   1  14   -0.68    2.93
  -8   1  13    3.56    3.37
  -8   1  12    2.15    3.23
  -8   1  11    0.36    2.48
  -8   1  10    6.86    3.90
  -8   1   9   -0.35    2.51
  -8   1   8   10.01    4.88
  -8   1   7    4.75    3.25
  -8   1   6    3.92    3.70
   8  -1   6    2.85    3.17
  -8   1   5    7.94    3.19
   8  -1   5    5.10    2.45
   8  -1   4    2.23    2.31
  -8   1   4    5.34    3.14
  -8   1   3   11.32    3.94
   8   1  -3   16.00    4.56
   8  -1   3   16.86    4.74
   8   1  -2    5.12    2.90
   8  -1   2    5.53    2.78
  -8   1   2    5.02    1.98
  -8   1   1   -1.39    1.57
   8   1  -1    5.13    2.54
   8  -1   1    4.30    2.97
   8  -1   0    0.68    1.36
   8   1   0    3.32    2.54
  -8   1   0    3.32    2.30
   8  -1  -1    4.96    2.30
   8   1   1    5.27    2.80
   8  -1  -2    8.06    3.05
   8   1   2    8.86    3.56
  -8  -1   2    4.46    2.43
   8   1   3   14.23    4.36
  -8  -1   3   14.18    4.55
  -8  -1   4    0.33    2.01
  -8  -1   5    5.48    2.33
  -8  -1   6    7.50    3.36
  -8  -1   7   10.28    4.84
  -8  -1   8    7.24    3.42
  -8  -1   9    7.62    3.47
  -8  -1  10   -0.03    2.43
  -8  -1  11    4.96    3.39
  -8  -1  12   -2.19    3.37
  -8  -1  13    5.23    4.56
  -8  -1  14   -2.21    3.91
  -8  -1  15    3.99    3.71
  -8  -1  16   -1.88    3.71
  -8   2  19    0.17    2.79
  -8   2  18    0.84    3.86
  -8   2  17    0.02    4.45
  -8   2  16    4.80    2.90
  -8   2  15   -4.88    4.49
  -8   2  14   -5.25    6.03
  -8   2  13   -0.63    3.26
  -8   2  12    2.92    2.75
  -8   2  11    7.16    4.50
  -8   2  10    7.28    4.27
  -8   2   9    8.67    4.57
  -8   2   8   19.53    5.19
   8  -2   8   16.99    5.29
   8  -2   7   24.11    6.12
  -8   2   7   16.33    5.26
  -8   2   6   38.80    7.41
   8  -2   6   42.88    7.77
  -8   2   5   13.90    4.17
   8  -2   5   10.84    4.00
  -8   2   4   17.19    4.72
   8  -2   4   24.69    6.13
   8   2  -3    1.86    1.45
   8  -2   3    5.21    3.12
  -8   2   3    1.08    2.67
  -8   2   2    0.81    2.28
   8   2  -2    0.81    1.46
   8  -2   2    1.49    2.58
   8  -2   1    1.51    1.29
   8   2  -1    1.41    1.31
  -8   2   0    0.70    1.52
   8  -2   0    0.78    1.76
   8   2   0   -0.42    1.59
  -8   2  -1    8.35    2.96
   8  -2  -1    4.08    2.44
   8   2   1    4.83    2.11
  -8  -2   2   -1.43    1.45
   8   2   2   -0.60    1.49
  -8  -2   3    2.50    2.42
   8   2   3    4.91    2.68
  -8  -2   4   16.28    4.03
  -8  -2   5   13.09    3.88
  -8  -2   6   33.59    6.78
  -8  -2   7   26.54    6.18
  -8  -2   8   13.62    4.43
  -8  -2   9   10.08    3.53
  -8  -2  10    3.87    2.39
  -8  -2  11    9.65    3.81
  -8  -2  12    4.30    3.69
  -8  -2  13    1.99    3.74
  -8  -2  14    3.15    2.85
  -8  -2  15   -1.75    2.79
  -8   3  19   -2.14    2.36
  -8   3  18  -12.84    6.51
  -8   3  17   -2.60    4.85
  -8   3  16    3.62    3.51
  -8   3  15    2.48    2.42
  -8   3  14    5.64    2.69
  -8   3  13    1.11    2.50
  -8   3  12   -2.20    4.56
  -8   3  11   -4.93    3.73
  -8   3  10   -2.23    2.56
   8  -3  10   -1.75    3.07
  -8   3   9   10.50    4.72
   8  -3   9   11.57    4.46
  -8   3   8    9.61    4.74
   8  -3   8    4.38    1.66
   8  -3   7    1.96    1.98
  -8   3   7    4.36    3.15
   8  -3   6   -1.57    1.53
  -8   3   6    1.90    3.47
  -8   3   5    6.28    1.92
   8  -3   5   14.52    5.08
  -8   3   4   27.59    6.43
   8   3  -4   28.25    5.70
   8  -3   4   31.70    7.13
   8   3  -3   10.39    2.99
   8  -3   3    8.82    2.92
  -8   3   3   14.70    4.17
   8  -3   2   22.49    5.86
   8   3  -2   27.37    5.77
  -8   3   2   25.89    5.54
  -8   3   1   10.56    4.15
   8  -3   1   12.60    4.11
   8   3  -1   13.29    3.96
   8  -3   0   13.02    4.29
   8   3   0   13.35    3.90
  -8   3   0    8.84    3.83
  -8   3  -1    9.42    3.23
   8   3   1   14.92    4.51
  -8   3  -2   18.10    4.67
   8   3   2   25.23    5.70
  -8  -3   3    8.58    3.67
  -8  -3   4   30.22    5.77
  -8  -3   5    9.42    3.52
  -8  -3   6   -1.98    2.45
  -8  -3   7   -0.78    1.68
  -8  -3   8    9.65    3.23
  -8  -3   9    9.14    3.15
  -8  -3  10   -1.31    1.82
  -8  -3  11    0.87    2.42
  -8  -3  12    1.77    2.52
  -8  -3  13    0.66    2.80
  -8   4  19    3.87    3.10
  -8   4  18   -0.02    3.17
  -8   4  17    1.68    3.30
  -8   4  16    1.85    4.64
  -8   4  15    3.09    4.85
  -8   4  14    4.24    3.15
  -8   4  13   -3.20    3.48
   8  -4  13    1.52    1.34
  -8   4  12    1.73    3.43
   8  -4  12    3.64    2.62
  -8   4  11    4.20    4.07
   8  -4  11   -0.61    2.27
  -8   4  10   -6.16    5.25
   8  -4  10    0.42    1.73
  -8   4   9   12.49    5.74
   8  -4   9    7.84    4.12
  -8   4   8    1.03    3.71
   8  -4   8   -1.46    2.50
   8  -4   7   10.57    4.28
  -8   4   7    0.94    2.86
   8  -4   6    1.56    1.58
  -8   4   6   11.03    4.65
   8  -4   5    7.59    3.31
  -8   4   5    2.22    2.24
  -8   4   4   15.50    5.74
   8   4  -4   13.01    4.15
   8  -4   4   12.53    4.69
  -8   4   3    4.67    2.69
   8  -4   3   13.04    4.45
   8   4  -3    7.36    2.99
   8  -4   2   10.51    4.25
   8   4  -2   12.24    4.01
  -8   4   2   10.13    2.98
   8   4  -1    0.70    1.20
  -8   4   1   -1.77    1.99
  -8   4   0    1.49    2.60
   8   4   0    2.86    1.46
  -8   4  -1    3.28    1.87
   8   4   1   -1.33    1.30
  -8   4  -2    7.06    3.07
  -8   4  -3    3.33    2.27
  -8  -4   3   -0.23    1.95
  -8   4  -4    7.59    3.82
  -8  -4   4   14.22    4.22
  -8  -4   5    8.01    3.54
  -8  -4   6    6.44    3.15
  -8  -4   7   13.67    4.41
  -8  -4   8    2.36    1.73
  -8  -4   9    6.79    4.04
  -8  -4  10    2.34    1.80
  -8  -4  11    0.77    2.39
  -8   5  19    0.15    3.23
  -8   5  18    0.15    4.23
  -8   5  17    0.99    3.30
   8  -5  16   -1.81    2.07
  -8   5  16   -2.67    3.56
   8  -5  15    5.41    4.46
  -8   5  15   -1.45    3.88
   8  -5  14    2.83    1.66
  -8   5  14   -2.19    3.64
   8  -5  13    3.07    3.39
  -8   5  13   -7.62    5.00
  -8   5  12   -3.70    2.72
   8  -5  12   -1.63    1.77
  -8   5  11   -2.93    4.76
   8  -5  11    2.71    2.79
  -8   5  10    3.87    3.71
   8  -5  10    7.09    4.03
  -8   5   9   -9.99    6.12
   8  -5   9    1.08    1.35
  -8   5   8    1.34    2.57
   8  -5   8   -1.62    2.99
  -8   5   7    1.24    3.17
   8  -5   7    4.23    1.42
   8  -5   6    5.93    2.88
  -8   5   6    1.26    2.44
   8  -5   5   16.46    5.38
  -8   5   5    7.59    5.23
   8   5  -4    2.77    1.73
   8  -5   4    4.68    3.16
   8  -5   3    2.01    1.11
   8   5  -3    2.28    1.62
  -8   5   2    4.67    4.35
   8   5  -2    4.32    2.52
  -8   5   1    2.25    1.98
   8   5  -1    0.89    1.73
   8   5   0    1.45    1.59
  -8   5   0    3.33    3.38
  -8   5  -1    1.66    2.15
   8   5   1    3.51    2.60
  -8   5  -2    0.61    2.68
  -8  -5   3    4.74    2.65
  -8   5  -3    5.15    3.19
  -8   5  -4   -1.95    2.11
  -8  -5   4    1.72    2.21
  -8  -5   5   12.93    4.22
  -8   5  -5   13.94    4.61
  -8  -5   6    5.59    2.49
  -8   5  -6    2.68    1.65
  -8  -5   7    5.19    3.07
  -8  -5   8    0.79    2.49
  -8   6  19   -2.96    3.09
  -8   6  18   12.03    5.99
  -8   6  17   -3.35    3.99
  -8   6  16    3.86    3.38
  -8   6  15    0.14    4.09
   8  -6  14   -0.34    2.60
  -8   6  14   -1.80    2.75
   8  -6  13    6.77    2.58
  -8   6  13    1.98    4.35
  -8   6  12   -1.07    2.83
   8  -6  12    3.61    3.49
  -8   6  11    6.41    3.94
   8  -6  11    3.73    2.73
  -8   6  10    3.64    3.70
   8  -6  10    1.97    2.68
  -8   6   9    1.34    2.42
   8  -6   9    5.18    3.69
  -8   6   8    1.12    2.35
   8  -6   8   -0.64    2.43
  -8   6   7   -8.69    6.18
   8  -6   7    1.18    1.82
   8  -6   6    4.81    2.20
  -8   6   6   -0.19    3.47
   8  -6   5    5.75    3.67
  -8   6   5    3.02    2.37
   8  -6   4    1.25    1.55
   8   6  -4    4.60    2.66
  -8   6   4   -1.95    3.92
   8   6  -3    2.78    2.14
  -8   6   3    9.38    4.41
  -8   6   2   20.07    5.54
   8   6  -2   27.09    6.10
  -8   6   1    2.54    4.19
   8   6  -1    6.53    2.73
  -8   6   0   20.78    5.82
   8   6   0   24.24    5.30
  -8   6  -1    2.09    2.71
   8   6   1    5.59    3.09
  -8   6  -2   15.01    5.32
  -8  -6   3    5.99    2.42
  -8   6  -3    8.36    3.53
  -8  -6   4    1.00    1.77
  -8   6  -4    4.67    3.26
  -8  -6   5    4.80    2.78
  -8   6  -5    4.84    4.30
  -8   6  -6   -0.27    2.05
  -8  -6   6    1.31    1.71
  -8   6  -7    1.71    2.41
  -8   6  -8    3.89    3.39
  -8   7  18    0.22    3.19
  -8   7  17    8.17    4.25
  -8   7  16    7.75    4.95
  -8   7  15    0.84    2.95
  -8   7  14    1.85    5.16
   8  -7  13    1.78    2.34
  -8   7  13    1.89    4.21
   8  -7  12    0.91    2.00
  -8   7  12   -6.40    4.38
  -8   7  11    8.40    4.21
   8  -7  11    1.73    1.47
  -8   7  10    3.28    3.91
   8  -7  10    1.14    2.50
  -8   7   9   -1.52    2.90
   8  -7   9    1.63    1.44
  -8   7   8    4.44    4.40
   8  -7   8   -0.26    1.53
  -8   7   7   -0.36    2.45
   8  -7   7    1.13    2.09
  -8   7   6    7.81    3.30
   8  -7   6    4.27    2.99
  -8   7   5    1.48    2.84
  -8   7   4    3.68    4.06
   8   7  -3    4.40    2.70
  -8   7   3    3.67    2.59
   8   7  -2   11.42    4.00
  -8   7   2   13.65    5.34
  -8   7   1   11.26    4.92
   8   7  -1   16.52    5.14
  -8   7   0    8.43    3.82
   8   7   0   13.99    4.50
  -8   7  -1   13.16    4.99
  -8   7  -2    5.82    3.48
  -8   7  -3   -4.31    3.19
  -8  -7   3    1.71    2.00
  -8   7  -4    3.62    3.00
  -8   7  -5    9.44    3.97
  -8   7  -6    1.18    1.81
  -8   7  -7    2.99    2.52
  -8   7  -8   -0.47    2.94
  -8   7  -9   -0.27    2.32
  -8   7 -10    0.12    1.68
  -8   7 -11    5.53    3.09
  -8   8  17    0.24    3.25
  -8   8  16    7.55    4.32
  -8   8  15   -5.26    4.12
  -8   8  14   -1.56    4.28
  -8   8  13    8.94    4.22
  -8   8  12   -7.69    5.75
  -8   8  11    2.15    3.90
  -8   8  10    6.70    4.11
   8  -8  10    0.90    1.36
  -8   8   9    8.94    5.89
   8  -8   9    1.24    1.29
  -8   8   8   -7.17    4.47
  -8   8   7    1.16    2.31
  -8   8   6    4.23    4.02
  -8   8   5    2.29    3.13
  -8   8   4    2.94    2.62
  -8   8   3    8.97    4.53
  -8   8   2    6.96    4.62
  -8   8   1   -3.47    4.26
   8   8   0    1.64    2.46
  -8   8   0   -1.95    3.20
  -8   8  -1   -4.56    4.57
  -8   8  -2    0.87    2.30
  -8   8  -3    2.93    2.44
  -8   8  -4    4.15    2.60
  -8   8  -5    7.65    3.81
  -8   8  -6   12.04    4.92
  -8   8  -7    8.20    3.60
  -8   8  -8    4.08    3.16
  -8   8  -9    3.04    3.98
  -8   8 -10   -4.17    3.62
  -8   9  16   -4.78    4.05
  -8   9  15   -0.02    2.88
  -8   9  14   -4.14    5.05
  -8   9  13    2.74    4.61
  -8   9  12   -0.15    5.11
  -8   9  11   -6.76    5.80
  -8   9  10    1.58    4.30
  -8   9   9    2.99    3.67
  -8   9   8    1.84    2.89
  -8   9   7    7.99    4.79
  -8   9   6    3.83    5.27
  -8   9   5   -9.39    5.20
  -8   9   4    4.15    3.78
  -8   9   3   -2.02    3.24
  -8   9   2    7.15    3.58
  -8   9   1   -0.46    2.50
  -8   9   0   -1.31    3.59
  -8   9  -1   -2.54    4.01
  -8   9  -2    5.60    4.34
  -8   9  -3    3.20    3.38
  -8   9  -4    8.27    3.24
  -8   9  -5   -1.94    3.01
  -8   9  -6    4.88    3.33
  -8   9  -7    0.32    2.06
  -8   9  -8    1.44    2.33
  -8  10  14    1.65    4.07
  -8  10  13   -3.08    4.74
  -8  10  12    3.85    4.08
  -8  10  11   -3.34    2.50
  -8  10  10    2.11    4.00
  -8  10   9    3.04    4.04
  -8  10   8    0.23    2.83
  -8  10   7    0.09    4.43
  -8  10   6   -3.50    4.98
  -8  10   5    0.93    2.75
  -8  10   4   -2.31    3.32
  -8  10   3    0.12    3.01
  -8  10   2   -4.54    2.85
  -8  10   1   -9.48    4.99
  -8  10   0   -2.57    3.15
  -8  10  -1   -6.81    5.22
  -8  10  -2   -0.51    3.11
  -8  10  -3    0.05    3.00
  -8  10  -4    0.34    2.96
  -8  10  -5  -10.26    5.01
  -8  11  12    7.86    4.80
  -8  11  11   -3.44    3.42
  -8  11  10    2.07    4.09
  -8  11   9    4.54    4.83
  -8  11   8   -7.09    5.81
  -8  11   7    8.12    5.53
  -8  11   6    1.89    3.45
  -8  11   5   -4.36    4.63
  -8  11   4    3.22    3.97
  -8  11   3   11.77    6.25
  -8  11   2   13.37    6.88
  -8  11   1    6.41    5.26
  -8  11   0    0.17    2.58
  -8  11  -1   -3.05    3.46
  -9   0   0    0.15    2.68
   9   0   0    2.35    3.34
   9   0  -1    3.34    2.70
  -9   0   1    0.97    1.79
   9   0   1    4.39    3.09
   9   0  -2    4.74    3.93
   9   0   2    5.11    3.61
  -9   0   2    4.17    2.18
  -9   0   3   10.36    3.91
   9   0   3   12.94    4.19
   9   0   4    0.77    1.89
  -9   0   4    1.48    1.94
  -9   0   5   -2.19    3.04
   9   0   5    2.63    2.30
  -9   0   6    1.39    3.19
   9   0   6   -0.09    2.10
  -9   0   7    4.78    3.83
  -9   0   8   -2.81    1.94
  -9   0   9   11.16    4.92
  -9   0  10    0.11    2.94
  -9   0  11    2.60    2.56
  -9   0  12    0.35    2.25
  -9   0  13    2.18    3.19
  -9   0  14   -4.71    4.49
  -9   0  15    2.47    3.21
  -9   0  16    8.05    5.36
  -9   1  17   -5.52    5.40
  -9   1  16    3.85    4.60
  -9   1  15   -6.26    4.55
  -9   1  14   -0.33    3.47
  -9   1  13   -3.35    5.14
  -9   1  12    1.64    3.10
  -9   1  11   -0.31    2.89
  -9   1  10    8.04    3.41
  -9   1   9   10.17    4.27
   9  -1   8    0.84    2.17
  -9   1   8   -2.45    3.74
  -9   1   7   20.47    5.59
   9  -1   7   17.45    5.57
  -9   1   6   -0.19    2.81
   9  -1   6    1.50    2.11
  -9   1   5    4.04    2.81
   9  -1   5    3.17    3.03
   9  -1   4    1.62    1.32
  -9   1   4   -0.37    2.25
  -9   1   3   18.31    5.43
   9  -1   3   14.39    4.51
  -9   1   2   19.28    5.15
   9   1  -2   25.13    6.11
   9  -1   2   20.73    5.44
   9   1  -1    6.44    3.39
   9  -1   1    5.80    2.88
  -9   1   1   10.50    3.51
  -9   1   0   64.26    9.52
   9  -1   0   71.08   10.07
   9   1   0   73.01   10.20
  -9  -1   1    6.80    3.28
   9  -1  -1    7.21    3.42
   9   1   1    9.55    4.10
  -9   1  -1    7.72    3.79
  -9  -1   2   27.71    6.33
   9   1   2   22.06    5.93
  -9  -1   3   10.60    4.34
   9   1   3   10.45    3.78
  -9  -1   4   -3.49    3.17
   9   1   4    3.25    2.97
  -9  -1   5    6.78    3.53
   9   1   5    6.13    3.66
  -9  -1   6    3.23    2.24
  -9  -1   7   25.15    6.48
  -9  -1   8    4.39    3.63
  -9  -1   9   12.25    4.51
  -9  -1  10    9.13    4.74
  -9  -1  11    5.87    3.64
  -9  -1  12   -5.98    4.70
  -9  -1  13    8.77    4.61
  -9  -1  14   -3.15    4.25
  -9  -1  15    5.59    4.45
  -9   2  17    6.38    3.65
  -9   2  16    4.87    4.07
  -9   2  15    3.19    2.73
  -9   2  14   10.31    5.36
  -9   2  13    0.10    4.03
  -9   2  12    3.04    3.57
  -9   2  11    3.58    2.88
  -9   2  10    3.90    3.27
   9  -2  10   -2.59    3.33
  -9   2   9   -0.29    2.52
   9  -2   9    3.30    2.97
   9  -2   8   14.99    5.70
  -9   2   8   11.44    4.88
   9  -2   7    0.45    3.23
  -9   2   7   -1.73    2.59
  -9   2   6    9.75    4.04
   9  -2   6    8.19    4.25
  -9   2   5    6.22    3.80
   9  -2   5    3.91    3.65
  -9   2   4    0.56    3.22
   9  -2   4    1.72    1.35
   9   2  -3    4.72    2.84
   9  -2   3    3.09    1.79
  -9   2   3    4.44    3.28
  -9   2   2    0.40    2.72
   9   2  -2   -2.92    2.56
   9  -2   2   -2.45    1.84
  -9   2   1    9.12    4.22
   9  -2   1    5.94    3.16
   9   2  -1    9.19    3.74
  -9   2   0    4.29    2.27
   9  -2   0    6.02    3.47
   9   2   0    5.34    3.34
  -9  -2   1    4.45    2.82
   9   2   1    9.77    4.13
  -9   2  -1    5.71    3.03
  -9   2  -2    1.55    3.06
   9   2   2    1.58    2.11
  -9  -2   2    0.86    2.25
   9   2   3    3.09    2.49
  -9  -2   3    6.13    3.54
  -9  -2   4   -1.30    2.17
   9   2   4    1.79    1.80
  -9  -2   5    5.79    3.68
  -9  -2   6    4.79    2.89
  -9  -2   7   -2.22    2.13
  -9  -2   8    4.69    2.64
  -9  -2   9    1.80    2.34
  -9  -2  10    0.55    2.72
  -9  -2  11    1.50    3.16
  -9  -2  12   -2.33    2.73
  -9  -2  13    2.73    2.94
  -9   3  18    4.33    5.13
  -9   3  17    4.19    3.58
  -9   3  16    1.95    3.23
  -9   3  15    5.10    4.13
  -9   3  14    1.60    3.33
  -9   3  13   -5.37    3.49
   9  -3  13    0.59    1.78
  -9   3  12   -2.83    3.99
   9  -3  12    0.16    2.45
  -9   3  11    6.72    4.67
   9  -3  11    4.37    3.56
  -9   3  10    2.83    2.69
   9  -3  10    2.02    3.43
  -9   3   9    9.37    4.93
   9  -3   9   11.62    4.81
  -9   3   8    4.39    3.33
   9  -3   8    3.74    2.13
   9  -3   7   17.21    5.75
  -9   3   7   23.76    6.25
   9  -3   6    7.27    4.47
  -9   3   6    9.08    4.67
  -9   3   5    0.87    2.45
   9  -3   5    0.67    1.62
  -9   3   4    5.11    3.05
   9  -3   4    7.00    4.25
   9   3  -3    8.54    3.53
  -9   3   3    5.13    2.70
   9  -3   3    9.04    3.78
   9  -3   2    9.55    3.82
   9   3  -2   12.81    4.17
  -9   3   2   11.88    3.95
  -9   3   1   10.53    4.55
   9  -3   1    5.38    3.36
   9   3  -1    7.79    3.58
   9   3   0   54.20    8.64
  -9   3   0   44.71    7.94
   9   3   1    6.12    2.65
  -9   3  -1    6.37    4.30
  -9  -3   2   12.63    4.14
  -9   3  -2   10.98    4.43
   9   3   2   13.65    4.60
  -9   3  -3    3.88    3.48
  -9  -3   3    8.41    3.36
   9   3   3   13.70    4.50
  -9  -3   4   14.21    4.85
  -9  -3   5    0.75    1.85
  -9  -3   6    5.29    3.27
  -9  -3   7   18.81    5.56
  -9  -3   8    1.26    2.81
  -9  -3   9   10.38    4.40
  -9  -3  10    4.31    2.21
  -9  -3  11    3.51    2.96
  -9  -3  12   -2.35    3.15
  -9   4  18   -1.78    4.42
  -9   4  17    2.87    3.36
   9  -4  16    1.31    2.62
  -9   4  16    1.52    2.30
   9  -4  15    0.23    2.35
  -9   4  15   -0.46    3.81
   9  -4  14   -2.09    2.79
  -9   4  14   -1.46    3.60
  -9   4  13   -1.77    4.01
   9  -4  13   -3.29    3.30
  -9   4  12    3.78    4.64
   9  -4  12   -2.71    3.79
  -9   4  11   -0.18    3.48
   9  -4  11    2.67    2.20
  -9   4  10    3.93    3.00
   9  -4  10    4.45    3.82
  -9   4   9   -4.80    4.40
   9  -4   9    2.42    2.68
  -9   4   8    8.66    3.71
   9  -4   8    6.98    3.68
   9  -4   7    6.00    4.31
  -9   4   7   -0.89    4.48
   9  -4   6    2.06    2.39
  -9   4   6    2.66    2.74
  -9   4   5    3.58    2.07
   9  -4   5   14.86    5.09
  -9   4   4   13.06    5.01
   9  -4   4    3.85    2.96
  -9   4   3    0.56    2.16
   9   4  -3    2.29    2.15
   9  -4   3    2.30    1.66
   9  -4   2   -0.41    2.20
  -9   4   2    2.69    3.25
   9   4  -2    1.38    1.92
   9   4  -1    4.78    2.78
  -9   4   1    1.58    1.88
  -9   4   0    2.30    2.20
   9   4   0    4.10    2.94
  -9   4  -1    5.80    2.63
   9   4   1    4.20    2.80
  -9  -4   2   -0.34    2.44
   9   4   2   -0.99    1.89
  -9   4  -2    1.91    1.91
  -9  -4   3    2.41    2.06
  -9   4  -3   -0.14    2.36
   9   4   3   -2.30    2.33
  -9   4  -4    2.93    3.52
  -9  -4   4   11.82    4.54
  -9   4  -5    7.96    4.01
  -9  -4   5   12.32    4.48
  -9  -4   6   -5.95    3.57
  -9  -4   7   -0.73    2.32
  -9  -4   8    5.04    2.67
  -9  -4   9    1.29    1.73
  -9  -4  10   -1.00    2.15
  -9   5  17    6.39    5.53
  -9   5  16    3.70    3.48
   9  -5  15    1.56    1.95
  -9   5  15   -1.19    3.35
   9  -5  14   -1.18    1.66
  -9   5  14   -3.34    4.21
  -9   5  13    1.80    2.72
   9  -5  13    0.67    2.68
  -9   5  12    4.20    3.91
   9  -5  12    5.03    4.75
  -9   5  11   -2.44    2.35
   9  -5  11    1.36    2.03
  -9   5  10   -0.33    3.03
   9  -5  10   -0.54    2.47
  -9   5   9    1.71    2.63
   9  -5   9   -3.61    2.97
  -9   5   8   -4.35    3.65
   9  -5   8    4.04    2.99
   9  -5   7    0.53    1.97
  -9   5   7   -1.37    3.03
   9  -5   6    0.92    1.37
  -9   5   6    3.32    2.62
   9  -5   5    3.09    3.43
  -9   5   5    0.07    2.29
  -9   5   4   -0.33    3.23
   9   5  -4   -0.13    3.01
   9  -5   4    2.02    2.11
  -9   5   3   -0.31    4.32
   9  -5   3   -2.73    1.80
   9   5  -3    2.23    2.51
  -9   5   2    2.52    1.95
   9   5  -2    3.01    2.56
  -9   5   1    4.43    2.24
   9   5  -1    4.11    2.99
   9   5   0   18.54    5.22
  -9   5   0   17.24    5.85
   9   5   1    2.02    2.87
  -9   5  -1   -2.72    2.22
  -9   5  -2    3.49    3.05
  -9  -5   2    3.47    2.40
   9   5   2    0.83    1.54
  -9  -5   3    2.93    2.98
  -9   5  -3    1.99    2.80
  -9   5  -4    6.26    4.17
  -9  -5   4    2.25    1.63
  -9  -5   5    2.95    2.03
  -9   5  -5    7.55    3.52
  -9   5  -6   -1.34    1.84
  -9  -5   6    4.94    3.25
  -9  -5   7    2.89    3.10
  -9   5  -7    2.29    3.21
  -9   6  17    0.68    2.84
  -9   6  16    8.47    5.40
  -9   6  15   -0.70    4.31
  -9   6  14   -0.54    3.22
   9  -6  13   -2.45    3.51
  -9   6  13   -2.98    3.53
  -9   6  12   -1.25    4.34
   9  -6  12   -2.16    3.04
  -9   6  11    3.18    3.21
   9  -6  11   -0.16    1.85
  -9   6  10    6.33    4.73
   9  -6  10    2.38    3.49
  -9   6   9   -7.40    5.64
   9  -6   9    1.82    2.61
  -9   6   8   -1.52    3.83
   9  -6   8    3.89    3.98
  -9   6   7   -7.48    4.69
   9  -6   7   -1.62    3.23
   9  -6   6   -3.08    3.40
  -9   6   6    6.91    4.74
   9  -6   5    4.41    3.98
  -9   6   5   -4.51    3.37
   9   6  -4    2.55    2.75
  -9   6   4    1.31    2.73
   9   6  -3   10.33    4.50
  -9   6   3   -2.01    3.99
  -9   6   2   -2.70    3.91
   9   6  -2    0.57    1.90
  -9   6   1    5.03    3.19
   9   6  -1    9.47    4.46
  -9   6   0    4.65    3.23
   9   6   0    2.28    1.81
  -9   6  -1   11.17    4.99
   9   6   1   11.70    4.48
   9   6   2    2.33    2.61
  -9   6  -2   -1.31    2.02
  -9   6  -3    8.76    4.14
  -9  -6   3    2.75    2.55
  -9   6  -4    0.89    1.98
  -9  -6   4    1.15    2.51
  -9   6  -5    4.72    3.66
  -9  -6   5   -0.41    1.86
  -9   6  -6    5.51    3.60
  -9   6  -7   -4.49    3.52
  -9   6  -8    2.96    3.19
  -9   6  -9    0.03    1.81
  -9   7  16    1.74    3.33
  -9   7  15   -5.09    5.42
  -9   7  14   -8.08    5.13
  -9   7  13    1.16    4.02
  -9   7  12    6.47    5.19
  -9   7  11    6.87    4.82
   9  -7  11    4.05    2.61
  -9   7  10   12.94    5.53
   9  -7  10   -3.50    3.01
  -9   7   9    5.81    4.26
   9  -7   9    5.77    3.80
  -9   7   8    1.49    4.71
   9  -7   8    2.23    1.83
  -9   7   7    1.03    3.22
   9  -7   7    2.12    2.40
  -9   7   6    0.15    2.96
  -9   7   5   12.10    6.50
  -9   7   4    1.74    2.19
  -9   7   3   -2.92    4.06
   9   7  -2   -2.37    3.51
  -9   7   2    2.42    3.51
  -9   7   1    1.16    3.30
   9   7  -1   16.42    5.67
  -9   7   0    6.81    4.58
   9   7   0   -1.33    3.18
  -9   7  -1    6.12    4.24
   9   7   1   10.87    4.53
  -9   7  -2   -1.21    3.90
   9   7   2    0.79    1.66
  -9   7  -3   -3.01    3.02
  -9   7  -4    7.41    3.90
  -9   7  -5    0.56    3.17
  -9   7  -6    2.35    2.40
  -9   7  -7    7.60    3.74
  -9   7  -8    4.58    3.35
  -9   7  -9    8.86    4.14
  -9   7 -10   -0.77    2.26
  -9   7 -11    7.53    5.11
  -9   8  16    4.20    4.01
  -9   8  15   -2.89    2.66
  -9   8  14    2.44    5.36
  -9   8  13   -0.10    4.50
  -9   8  12   -7.30    5.68
  -9   8  11   -3.36    4.28
  -9   8  10  -11.16    6.61
  -9   8   9   -2.71    4.90
  -9   8   8    8.92    4.42
  -9   8   7    0.70    3.44
  -9   8   6   -0.86    3.63
  -9   8   5    9.07    5.75
  -9   8   4   -1.61    3.49
  -9   8   3    8.11    5.21
  -9   8   2   -0.89    3.21
  -9   8   1    1.20    2.94
  -9   8   0    4.74    3.83
  -9   8  -1   -1.06    2.89
  -9   8  -2   -2.66    2.38
   9   8   2    1.05    2.91
  -9   8  -3   10.28    4.74
  -9   8  -4    5.24    3.69
  -9   8  -5   10.40    4.29
  -9   8  -6    6.59    4.94
  -9   8  -7    2.65    2.11
  -9   8  -8    4.61    4.76
  -9   8  -9   -0.77    2.42
  -9   9  14    0.12    3.82
  -9   9  13    1.00    3.10
  -9   9  12    2.99    4.15
  -9   9  11    1.07    3.24
  -9   9  10   -3.20    2.84
  -9   9   9   -3.86    4.42
  -9   9   8   -8.28    5.10
  -9   9   7    3.47    4.08
  -9   9   6    4.19    5.60
  -9   9   5    3.98    5.58
  -9   9   4   -6.31    4.93
  -9   9   3   -3.23    4.23
  -9   9   2   -0.19    2.43
  -9   9   1    5.34    4.81
  -9   9   0   -1.96    3.05
  -9   9  -1    1.09    2.22
  -9   9  -2    3.57    2.92
  -9   9  -3    2.57    3.63
  -9   9  -4    5.16    4.64
  -9   9  -5    3.15    3.87
  -9   9  -6    7.79    5.20
  -9  10  12    6.56    5.34
  -9  10  11    0.50    3.42
  -9  10  10    3.13    3.36
  -9  10   9   -0.44    3.15
  -9  10   8    7.50    6.17
  -9  10   7   -0.24    3.05
  -9  10   6   -2.45    3.82
  -9  10   5    4.02    3.67
  -9  10   4   -4.06    3.41
  -9  10   3   -3.40    4.18
  -9  10   2    1.45    2.65
  -9  10   1    3.32    3.31
  -9  10   0    3.76    2.65
  -9  10  -1    3.17    2.36
  -9  10  -2    0.30    3.26
  -9  10  -3    5.11    4.17
  -9  11   8    7.82    6.72
  -9  11   7    7.63    6.38
  -9  11   6    3.25    4.01
  -9  11   5    0.17    2.67
  -9  11   4   -1.67    2.89
  -9  11   3    5.27    4.09
  -9  11   2    4.11    4.27
  10   0   0   -0.86    3.19
 -10   0   0   -2.90    2.19
 -10   0  -1    7.23    3.35
  10   0  -1    6.80    3.87
  10   0   1    7.80    3.88
 -10   0   1    3.21    2.60
 -10   0   2   -0.23    2.13
  10   0   2   -0.33    2.64
 -10   0   3   -2.29    3.13
  10   0   3   -0.73    2.27
  10   0   4    2.05    1.62
 -10   0   4    2.82    2.08
 -10   0   5   -2.80    3.07
  10   0   5    2.46    1.82
 -10   0   6   -3.89    3.63
  10   0   6    0.13    1.70
 -10   0   7   10.33    4.58
  10   0   7    6.98    3.44
  10   0   8   13.81    5.66
 -10   0   8   10.57    3.49
 -10   0   9    7.31    4.37
  10   0   9   -1.14    3.00
 -10   0  10    2.07    2.81
 -10   0  11   -1.38    3.02
 -10   0  12    4.33    4.13
 -10   0  13    9.55    5.50
 -10   0  14    1.94    2.62
 -10   1  15   -0.10    3.90
 -10   1  14    2.48    3.40
 -10   1  13   -1.51    3.63
 -10   1  12   -0.02    4.65
 -10   1  11    2.06    2.56
  10  -1  11   -3.49    4.73
 -10   1  10   -1.74    3.51
  10  -1  10   -2.85    3.51
 -10   1   9    5.23    3.23
  10  -1   9    7.87    4.07
  10  -1   8    4.20    4.09
 -10   1   8   -2.57    3.51
  10  -1   7    4.31    2.94
 -10   1   7   -0.49    2.51
 -10   1   6    3.76    3.22
  10  -1   6    0.07    2.58
 -10   1   5   -3.63    3.67
  10  -1   5    5.40    3.15
 -10   1   4    8.46    4.74
  10  -1   4    1.90    3.46
  10  -1   3    0.25    2.63
 -10   1   3    7.32    4.61
 -10   1   2    4.05    3.39
  10   1  -2    1.96    1.32
  10  -1   2    3.60    2.72
  10   1  -1    1.94    2.36
  10  -1   1    1.28    2.06
 -10   1   1    2.63    1.93
 -10   1   0   10.08    4.45
  10  -1   0   10.73    5.04
  10   1   0    9.04    4.06
 -10  -1   0    8.16    3.87
 -10  -1   1    1.42    2.04
  10  -1  -1    4.29    3.22
  10   1   1    2.53    2.42
 -10   1  -1    4.47    2.89
  10   1   2    8.20    4.23
 -10  -1   2   -1.65    2.89
 -10   1  -2    4.42    3.10
 -10  -1   3   -0.19    1.90
  10   1   3   -2.54    2.06
  10   1   4    4.38    3.50
 -10  -1   4    0.85    2.30
 -10  -1   5    3.08    2.95
  10   1   5   -0.24    2.21
 -10  -1   6    1.92    2.90
  10   1   6    1.50    2.39
 -10  -1   7   13.26    5.54
  10   1   7    8.36    4.63
  10   1   8    0.64    1.90
 -10  -1   8    0.14    2.21
 -10  -1   9    5.95    3.85
 -10  -1  10    0.80    3.39
 -10  -1  11    7.79    4.23
 -10  -1  12    1.78    2.26
 -10  -1  13    6.36    4.28
 -10   2  15   -6.37    4.76
 -10   2  14   -5.13    4.73
  10  -2  14    0.67    2.73
 -10   2  13   -3.34    4.25
  10  -2  13    2.36    3.00
 -10   2  12    0.94    2.71
  10  -2  12    1.72    2.41
 -10   2  11   -0.14    3.16
  10  -2  11    4.07    4.29
 -10   2  10   -1.93    3.06
  10  -2  10   -2.00    2.52
 -10   2   9    3.38    4.07
  10  -2   9    1.84    2.49
  10  -2   8    3.97    1.85
 -10   2   8   -0.64    2.64
  10  -2   7   11.85    5.31
 -10   2   7   10.92    4.26
 -10   2   6   18.07    6.00
  10  -2   6   17.86    5.96
 -10   2   5    8.78    4.27
  10  -2   5    9.00    4.30
 -10   2   4   -2.56    3.60
  10  -2   4   -4.13    3.24
  10  -2   3    4.00    3.49
 -10   2   3    3.35    2.93
  10   2  -2    2.53    2.27
  10  -2   2    5.87    3.16
 -10   2   2    0.92    2.26
 -10   2   1   -1.56    3.45
  10  -2   1   -0.08    2.16
  10   2  -1    3.91    3.06
 -10  -2   0   10.51    4.30
  10  -2   0    9.28    4.73
  10   2   0    5.50    3.35
 -10   2   0    4.51    2.07
 -10  -2   1   -3.14    3.62
 -10   2  -1    3.29    1.98
  10   2   1    1.13    2.33
 -10  -2   2   -4.59    3.70
  10   2   2    2.46    2.91
 -10   2  -2   -2.89    2.69
 -10  -2   3   -1.84    3.35
 -10   2  -3   -4.08    4.07
  10   2   3   -0.46    3.60
 -10  -2   4    2.85    2.80
  10   2   4   -0.84    1.94
 -10  -2   5   12.08    4.88
  10   2   5    7.38    4.39
 -10  -2   6    7.51    3.84
  10   2   6   15.99    5.95
 -10  -2   7   15.46    6.09
 -10  -2   8    1.09    2.26
 -10  -2   9    0.81    2.23
 -10  -2  10   -1.19    2.77
 -10  -2  11    6.38    3.89
 -10  -2  12    0.65    2.24
  10  -3  16   -3.85    6.05
 -10   3  16   -3.13    3.23
  10  -3  15    4.66    3.62
 -10   3  15    3.25    3.80
 -10   3  14    2.44    3.59
  10  -3  14   -0.98    1.87
 -10   3  13   -1.70    2.91
  10  -3  13    0.22    1.94
 -10   3  12    1.31    4.59
  10  -3  12    0.98    2.57
 -10   3  11   -0.63    3.12
  10  -3  11    0.02    3.09
 -10   3  10   -4.32    5.43
  10  -3  10    3.93    4.85
 -10   3   9   -5.85    4.10
  10  -3   9    4.30    3.24
  10  -3   8   -1.58    3.93
 -10   3   8   -0.75    3.51
  10  -3   7    7.28    4.75
 -10   3   7    1.85    3.13
  10  -3   6    6.20    4.59
 -10   3   6    1.24    2.37
 -10   3   5   -2.39    3.80
  10  -3   5    0.92    2.21
 -10   3   4   -5.24    4.14
  10  -3   4    0.88    3.04
 -10   3   3    0.61    2.70
  10   3  -3    5.18    2.59
  10  -3   3    1.60    3.23
  10  -3   2    1.23    3.09
  10   3  -2    2.71    2.26
 -10   3   2    3.01    3.45
  10  -3   1    5.62    3.18
  10   3  -1    1.26    2.28
 -10   3   1   -2.14    2.07
 -10   3   0   -1.87    3.38
  10   3   0   -1.88    2.60
 -10   3  -1   -5.16    4.08
  10   3   1   -0.59    2.32
 -10  -3   1    1.50    2.69
 -10   3  -2   -1.80    3.31
 -10  -3   2    0.84    2.68
  10   3   2    3.98    3.25
  10   3   3    3.14    2.66
 -10  -3   3   -0.33    2.36
 -10   3  -3    0.34    1.87
 -10  -3   4    0.01    2.14
  10   3   4    0.41    1.52
 -10   3  -4   -1.46    2.20
  10   3   5    3.82    2.73
 -10  -3   5    2.76    2.32
 -10  -3   6   -1.63    2.31
 -10  -3   7   -2.06    2.98
 -10  -3   8    1.83    1.98
 -10  -3   9    0.35    2.51
 -10  -3  10    0.43    2.71
 -10   4  16    5.39    5.13
  10  -4  15    0.62    2.11
 -10   4  15   11.37    5.49
 -10   4  14    2.52    2.97
  10  -4  14   -0.51    2.17
 -10   4  13   -5.98    5.22
  10  -4  13   -0.91    2.30
 -10   4  12    2.45    3.67
  10  -4  12   -5.90    4.80
 -10   4  11   -0.80    3.49
  10  -4  11    4.66    4.98
 -10   4  10   -1.29    4.07
  10  -4  10   -0.97    2.78
 -10   4   9    2.46    4.41
  10  -4   9   -3.63    3.56
 -10   4   8    3.14    4.13
  10  -4   8    6.89    3.93
  10  -4   7    2.55    3.30
 -10   4   7   -4.16    3.95
  10  -4   6    1.17    2.21
 -10   4   6   -4.03    4.76
  10  -4   5    3.73    2.01
 -10   4   5    2.68    2.57
 -10   4   4    2.72    2.52
  10  -4   4    1.32    2.55
 -10   4   3    1.87    2.33
  10   4  -3   -0.92    1.98
  10  -4   3    2.72    3.00
 -10   4   2    4.49    3.37
  10   4  -2    2.96    3.12
  10   4  -1    3.32    3.19
 -10   4   1    0.25    2.74
  10   4   0   -0.74    1.75
 -10   4   0   -0.41    1.86
 -10  -4   1    3.57    1.79
 -10   4  -1   -0.29    2.22
  10   4   1   -1.55    1.80
 -10   4  -2    7.32    4.45
  10   4   2    6.31    4.16
 -10  -4   2    2.09    2.99
  10   4   3   -1.30    3.80
 -10  -4   3    1.75    3.19
 -10   4  -3    0.77    2.61
 -10  -4   4    0.84    1.69
 -10   4  -4   -1.42    3.68
  10   4   4   -1.53    2.74
 -10   4  -5    2.69    2.63
  10   4   5    3.20    3.79
 -10  -4   5    8.27    3.99
 -10  -4   6   -1.02    2.88
 -10   4  -6    7.21    4.07
 -10  -4   7    2.69    2.37
 -10  -4   8    2.42    2.74
 -10   5  16    1.89    2.70
 -10   5  15   -0.76    3.19
 -10   5  14   -6.82    4.20
 -10   5  13    7.82    5.11
  10  -5  13    4.51    4.59
 -10   5  12   -1.70    3.33
  10  -5  12   -2.45    3.56
 -10   5  11    6.02    4.49
  10  -5  11    4.07    4.07
 -10   5  10    0.02    3.08
  10  -5  10    0.34    2.02
 -10   5   9   -2.95    2.94
  10  -5   9    3.08    3.19
 -10   5   8    3.40    2.83
  10  -5   8   -3.28    3.66
  10  -5   7   -0.99    2.82
 -10   5   7   -1.30    3.35
  10  -5   6    5.48    3.75
 -10   5   6   -0.95    3.27
  10  -5   5   -0.90    3.32
 -10   5   5    0.42    2.70
  10  -5   4    8.54    4.28
 -10   5   4   13.20    5.41
 -10   5   3   -0.12    3.26
  10   5  -3   -1.03    1.49
 -10   5   2   -2.41    3.93
  10   5  -2   -2.92    3.12
 -10   5   1   -2.23    3.30
  10   5  -1    2.65    3.19
  10   5   0   -2.78    2.63
 -10   5   0   -0.56    3.26
  10   5   1    1.87    1.95
 -10   5  -1    0.58    3.77
 -10   5  -2    0.99    3.08
  10   5   2   -0.80    1.41
 -10  -5   2    1.99    2.78
 -10   5  -3    1.28    3.46
  10   5   3    0.10    2.18
 -10  -5   3    0.85    2.01
 -10  -5   4    2.94    1.82
 -10   5  -4    7.25    5.07
  10   5   4    7.82    4.83
 -10   5  -5   -2.63    2.69
 -10  -5   5   -4.76    3.35
 -10  -5   6   -0.86    3.04
 -10   5  -6    2.47    2.87
 -10   5  -7   -2.71    3.97
 -10   5  -8   -0.35    2.98
 -10   6  15    2.14    5.93
 -10   6  14    0.25    3.53
 -10   6  13    5.98    5.16
 -10   6  12    1.95    3.47
  10  -6  12    0.51    2.18
 -10   6  11   -8.61    5.02
  10  -6  11    1.67    2.51
 -10   6  10    6.73    6.08
  10  -6  10    3.95    3.45
 -10   6   9   -1.71    4.28
  10  -6   9   -2.61    3.37
 -10   6   8    0.92    4.17
  10  -6   8   -2.23    2.25
  10  -6   7    0.45    1.96
 -10   6   7   -1.97    2.60
  10  -6   6    2.36    3.17
 -10   6   6    1.59    3.73
 -10   6   5   -7.25    4.66
 -10   6   4    3.00    2.93
 -10   6   3    4.06    4.42
 -10   6   2   -1.97    4.50
  10   6  -2    1.39    2.70
 -10   6   1    0.89    2.68
  10   6  -1   12.99    4.74
 -10   6   0   -7.53    4.08
  10   6   0    0.05    2.43
 -10   6  -1    6.21    4.37
  10   6   1    8.27    4.35
 -10  -6   2   -0.40    1.64
  10   6   2    2.14    2.61
 -10   6  -2   -2.91    3.11
  10   6   3    4.61    3.63
 -10   6  -3    0.59    2.45
 -10  -6   3    7.47    4.04
 -10   6  -4    5.08    3.73
  10   6   4    4.01    3.21
 -10   6  -5    3.97    2.64
 -10   6  -6    2.38    3.17
 -10   6  -7    3.71    3.43
 -10   6  -8    0.88    3.29
 -10   6  -9    4.25    4.73
 -10   6 -10   -1.46    2.35
 -10   6 -11    2.30    2.20
 -10   7  14   -6.25    5.03
 -10   7  13   -3.17    3.29
 -10   7  12    3.85    4.21
 -10   7  11    2.30    2.58
 -10   7  10   -0.62    5.00
  10  -7  10    1.44    2.24
 -10   7   9   -6.96    5.24
  10  -7   9   -2.21    2.81
 -10   7   8    0.69    3.15
  10  -7   8   -0.58    2.28
 -10   7   7    4.68    3.00
 -10   7   6    3.49    3.91
 -10   7   5    0.86    3.04
 -10   7   4   -0.84    4.11
 -10   7   3    3.01    3.08
 -10   7   2   -2.27    4.95
 -10   7   1    0.09    2.94
 -10   7   0   -0.52    3.93
 -10   7  -1   -2.90    3.50
  10   7   1    1.15    2.04
 -10   7  -2    1.41    2.31
  10   7   2    3.10    2.35
 -10   7  -3    4.50    2.75
  10   7   3    0.53    2.86
  10   7   4    1.63    4.01
 -10   7  -4    2.06    3.47
 -10   7  -5   -6.33    5.44
 -10   7  -6    3.05    3.23
 -10   7  -7   -0.25    2.74
 -10   7  -8    4.08    4.50
 -10   7  -9    1.43    4.17
 -10   7 -10   -0.40    2.00
 -10   8  13    1.82    3.71
 -10   8  12   -4.96    4.27
 -10   8  11   -2.96    3.91
 -10   8  10    0.57    3.38
 -10   8   9    3.58    5.03
 -10   8   8   -0.06    5.05
 -10   8   7   -5.49    4.96
 -10   8   6   11.83    5.99
 -10   8   5    3.17    3.46
 -10   8   4    3.44    4.52
 -10   8   3   -2.50    4.80
 -10   8   2    3.87    3.50
 -10   8   1    0.24    3.12
 -10   8   0    9.53    5.29
 -10   8  -1    4.03    3.65
 -10   8  -2   -4.66    5.34
 -10   8  -3   -2.84    4.63
 -10   8  -4    6.10    4.42
 -10   8  -5    7.17    4.78
 -10   8  -6    6.26    4.41
 -10   8  -7   -5.48    4.98
 -10   9  11   -2.56    3.20
 -10   9  10    0.46    2.74
 -10   9   9   -3.85    4.23
 -10   9   8   -4.38    3.89
 -10   9   7  -12.13    6.40
 -10   9   6   -3.69    4.73
 -10   9   5    0.73    3.22
 -10   9   4    8.35    5.90
 -10   9   3    2.65    4.01
 -10   9   2   -5.68    5.46
 -10   9   1    0.56    3.13
 -10   9   0   -2.24    2.98
 -10   9  -1    1.33    2.52
 -10   9  -2    7.16    3.80
 -10   9  -3   -7.38    5.77
 -10   9  -4    4.43    4.12
 -10  10   8    4.51    5.90
 -10  10   7   -9.75    5.42
 -10  10   6   -0.75    4.69
 -10  10   5   -2.40    4.12
 -10  10   4   -3.22    2.88
 -10  10   3    0.26    4.03
 -10  10   2   -2.97    3.56
 -10  10   1   -4.01    4.03
 -10  10   0   -0.30    4.66
 -11   0   0   -5.59    4.16
  11   0   0   -0.25    2.11
  11   0  -1    1.91    2.75
  11   0   1    2.04    3.15
 -11   0   1   -0.60    2.02
 -11   0  -1    2.31    2.95
 -11   0  -2    2.02    3.47
 -11   0   2   -0.59    3.28
  11   0   2    0.60    2.58
  11   0   3   -0.56    1.99
 -11   0   3    1.82    2.79
  11   0   4   -1.60    2.99
 -11   0   4    3.67    4.05
 -11   0   5   -1.12    2.38
  11   0   5    1.77    2.60
 -11   0   6    3.41    4.39
  11   0   6   -0.19    1.89
 -11   0   7    3.46    3.80
  11   0   7    0.28    2.48
  11   0   8    1.76    2.51
 -11   0   8    5.89    3.65
  11   0   9   -4.83    3.84
 -11   0   9    0.95    3.22
 -11   0  10    6.53    4.06
  11   0  10    4.43    4.44
 -11   0  11    2.71    2.82
  11   0  11    3.34    3.14
 -11   0  12    1.34    4.32
  11   0  12   -0.98    2.44
  11   0  13    6.93    4.93
  11  -1  15   -3.47    2.98
  11  -1  14    4.50    5.34
 -11   1  13    4.53    3.31
  11  -1  13   -1.82    5.37
 -11   1  12   -3.32    3.17
  11  -1  12    0.24    3.16
 -11   1  11   -4.48    4.34
  11  -1  11   -1.48    3.26
 -11   1  10   -2.24    3.47
  11  -1  10   -0.46    2.90
 -11   1   9    0.43    2.69
  11  -1   9    1.58    2.40
  11  -1   8    3.31    4.81
 -11   1   8    5.74    4.35
  11  -1   7    0.34    1.69
 -11   1   7   -1.98    3.14
 -11   1   6    2.91    3.88
  11  -1   6   -2.69    3.74
 -11   1   5   -1.34    2.79
  11  -1   5    1.10    3.58
 -11   1   4    6.38    4.89
  11  -1   4    0.07    2.15
  11  -1   3   -1.75    4.37
 -11   1   3    3.99    4.25
  11  -1   2    6.05    4.54
 -11   1   2    1.29    2.72
 -11   1   1   -2.09    2.74
  11   1  -1    8.31    4.70
  11  -1   1    7.56    4.15
 -11  -1  -1    3.19    2.90
  11  -1   0   -2.46    2.83
 -11  -1   0    0.04    1.93
  11   1   0    0.37    2.34
 -11   1   0   -1.74    3.15
 -11   1  -1    7.53    3.30
  11   1   1    8.06    4.66
 -11  -1   1    5.20    3.65
 -11  -1   2   -1.81    2.05
  11   1   2   -2.15    3.01
 -11   1  -2    0.35    2.10
 -11  -1   3   -1.76    3.18
 -11   1  -3   -3.26    3.11
  11   1   3    3.76    3.70
  11   1   4   -1.02    2.58
 -11  -1   4   -2.25    2.12
 -11  -1   5    1.54    3.41
  11   1   5   -0.54    2.53
 -11  -1   6   -1.90    2.87
  11   1   6    3.44    3.09
 -11  -1   7   -5.83    4.97
  11   1   7   -3.96    2.88
  11   1   8    7.18    4.42
 -11  -1   8    1.62    2.97
  11   1   9   -4.64    4.58
 -11  -1   9    7.80    5.08
 -11  -1  10   -1.19    3.13
  11   1  10    0.31    2.77
 -11  -1  11   -5.74    3.18
  11   1  11   -2.87    4.98
  11  -2  14   -1.75    1.89
 -11   2  13    7.43    6.16
  11  -2  13    5.70    3.96
 -11   2  12   -2.10    3.24
  11  -2  12   -5.61    5.53
 -11   2  11   -2.72    3.16
  11  -2  11    2.01    2.35
 -11   2  10   -0.34    3.56
  11  -2  10   -2.27    2.68
 -11   2   9    1.13    2.95
  11  -2   9    1.27    2.89
  11  -2   8   -5.33    4.42
 -11   2   8    1.26    2.77
  11  -2   7    4.68    3.81
 -11   2   7   -5.83    4.51
 -11   2   6   -4.44    3.20
  11  -2   6    2.86    2.98
 -11   2   5    4.47    2.31
  11  -2   5    4.71    3.54
 -11   2   4   -4.39    4.00
  11  -2   4   -1.94    3.19
 -11   2   3   -1.07    2.66
  11  -2   3    3.32    2.83
  11   2  -2    0.71    2.44
  11  -2   2   -1.51    2.77
 -11   2   2   -5.61    4.13
 -11   2   1    3.40    2.65
  11  -2   1    4.12    2.89
 -11  -2  -1   -1.55    4.03
  11   2  -1    3.08    1.55
 -11  -2   0   -0.41    2.45
 -11   2   0    2.25    2.94
  11   2   0   -2.22    2.01
 -11  -2   1    2.74    2.65
  11   2   1   -1.33    2.04
 -11   2  -1    2.48    3.76
 -11   2  -2   -0.27    1.94
 -11  -2   2   -2.97    3.07
  11   2   2   -0.44    1.48
 -11  -2   3   -1.55    2.34
  11   2   3    1.20    1.49
 -11   2  -3   -1.55    2.06
  11   2   4    0.18    3.17
 -11  -2   4   -2.87    3.50
 -11   2  -4   -1.87    2.82
 -11  -2   5   -1.55    2.03
 -11   2  -5    3.26    3.51
  11   2   5    8.32    3.54
 -11  -2   6    2.31    3.08
  11   2   6   -1.75    1.75
 -11  -2   7    2.59    2.37
  11   2   7    2.90    2.64
  11   2   8    1.03    2.36
 -11  -2   8   -2.15    3.71
  11   2   9    4.46    4.48
 -11  -2   9   -0.92    2.99
  11  -3  14   -3.38    3.89
 -11   3  13   -1.06    3.65
  11  -3  13   -6.76    6.19
 -11   3  12   -8.02    4.69
  11  -3  12    7.24    5.94
 -11   3  11   -3.74    4.31
  11  -3  11    0.51    2.36
 -11   3  10   -5.90    4.11
  11  -3  10   -0.08    2.41
 -11   3   9   10.09    6.05
  11  -3   9   -3.37    4.41
  11  -3   8    1.12    3.11
 -11   3   8    4.49    3.80
  11  -3   7    2.56    3.00
 -11   3   7    2.62    3.94
  11  -3   6    5.30    4.17
 -11   3   6    0.32    3.34
 -11   3   5   -1.04    2.54
  11  -3   5    0.40    1.93
 -11   3   4   -7.11    4.32
  11  -3   4    5.75    4.97
 -11   3   3    3.97    4.75
  11  -3   3   -0.35    2.87
  11  -3   2    3.08    3.08
  11   3  -2    3.10    1.87
 -11   3   2    1.49    2.66
  11   3  -1    1.60    2.25
 -11   3   1    6.68    3.28
 -11   3   0   -2.35    3.85
  11   3   0    2.81    3.51
 -11  -3   0    3.74    2.11
 -11   3  -1    1.18    2.01
 -11  -3   1    6.03    3.62
  11   3   1    6.79    4.28
  11   3   2    2.55    1.87
 -11   3  -2    5.20    4.90
 -11  -3   2    6.00    3.70
 -11   3  -3    3.53    3.81
 -11  -3   3   -1.31    3.13
  11   3   3   -0.94    3.16
 -11   3  -4    3.87    3.19
  11   3   4   -0.10    2.88
 -11  -3   4    1.13    2.46
 -11   3  -5    6.28    4.09
 -11  -3   5    0.86    3.41
  11   3   5    1.09    1.94
 -11   3  -6   -2.27    3.15
 -11  -3   6   -0.99    2.32
  11   3   6    2.96    2.79
 -11  -3   7   -4.17    4.22
  11   3   7    7.86    3.79
  11   3   8   -0.04    1.91
 -11  -3   8   -5.43    4.20
 -11   4  13   -9.68    5.44
  11  -4  13   -2.38    5.25
 -11   4  12   -1.60    2.97
  11  -4  12    2.72    4.98
 -11   4  11    2.90    4.09
  11  -4  11    8.05    4.50
 -11   4  10   -0.35    2.61
  11  -4  10   -2.97    3.04
 -11   4   9    6.66    5.50
  11  -4   9    2.22    2.16
  11  -4   8   -2.46    4.70
 -11   4   8    1.07    3.83
  11  -4   7   -0.26    2.16
 -11   4   7    1.72    2.35
  11  -4   6   -4.75    4.75
 -11   4   6    1.05    2.56
  11  -4   5    1.34    2.71
 -11   4   5   -2.45    3.87
 -11   4   4   -1.40    2.41
  11  -4   4   -1.31    2.37
 -11   4   3    4.39    3.51
 -11   4   2    3.80    4.50
  11   4  -2    0.52    2.75
  11   4  -1    7.95    5.04
 -11   4   1    3.50    4.50
  11   4   0   -2.12    3.43
 -11  -4   0    1.17    2.75
 -11   4   0   -1.99    2.97
  11   4   1    2.16    1.85
 -11  -4   1    2.75    3.62
 -11   4  -1    1.40    2.49
 -11   4  -2    0.17    3.38
  11   4   2    1.00    2.54
 -11  -4   2   -0.15    1.97
 -11  -4   3    0.07    1.82
 -11   4  -3    0.88    3.43
  11   4   3   -2.15    1.72
  11   4   4    0.30    1.89
 -11   4  -4   -4.35    4.22
 -11  -4   4    4.83    4.27
 -11   4  -5   -5.01    4.22
 -11  -4   5    3.67    4.32
  11   4   5    0.93    1.37
 -11  -4   6    3.20    3.56
  11   4   6   -0.59    2.61
 -11   4  -6    3.52    4.09
 -11   4  -7    5.95    4.84
  11   4   7   -1.20    2.45
 -11   4  -8    3.43    3.18
 -11   5  13    2.23    3.39
 -11   5  12    6.18    4.96
 -11   5  11    1.95    3.79
  11  -5  11   -0.08    3.71
 -11   5  10   -6.17    6.35
  11  -5  10   -3.04    3.86
 -11   5   9   -2.32    2.64
  11  -5   9    8.77    4.04
 -11   5   8   13.83    6.91
  11  -5   8    1.71    3.39
  11  -5   7    3.63    3.91
 -11   5   7   -0.28    3.40
  11  -5   6    0.59    4.61
 -11   5   6   -1.14    3.76
  11  -5   5   -2.88    3.91
 -11   5   5    2.41    2.98
 -11   5   4   -2.71    3.74
 -11   5   3    1.14    2.95
 -11   5   2    5.34    4.80
  11   5  -2   -1.40    1.90
 -11   5   1   -0.53    3.64
  11   5  -1   -0.30    3.52
 -11  -5   0    5.88    3.97
  11   5   0    0.18    2.74
  11   5   1   -1.20    2.77
 -11   5  -1    4.52    3.96
 -11  -5   2   -1.75    2.34
  11   5   2    2.30    1.98
 -11   5  -2   -2.27    2.80
 -11   5  -3   -1.16    2.18
 -11  -5   3   -3.38    3.27
  11   5   3    0.07    3.77
 -11   5  -4    2.47    2.37
  11   5   4    1.30    2.17
 -11   5  -5    2.86    2.50
  11   5   5    5.89    3.55
  11   5   6    1.03    1.85
 -11   5  -6    2.82    3.11
 -11   5  -7    4.97    3.26
  11   5   7    3.73    3.68
 -11   5  -8    2.49    2.32
 -11   5  -9   -1.61    3.17
 -11   5 -10    0.65    3.26
 -11   6  12   -4.29    4.97
 -11   6  11   -9.67    7.23
 -11   6  10   -3.26    5.55
  11  -6  10   -1.97    4.04
 -11   6   9    4.70    3.78
  11  -6   9    2.50    4.02
 -11   6   8    6.38    5.63
  11  -6   8   -3.54    3.76
  11  -6   7    2.00    3.09
 -11   6   7   -3.79    5.27
 -11   6   6    1.30    3.39
 -11   6   5   -2.20    3.83
 -11   6   4    0.02    3.08
 -11   6   3   -1.63    3.80
 -11   6   2    2.46    2.51
 -11   6   1    1.45    3.91
 -11   6   0    3.72    4.31
 -11   6  -1    2.74    3.59
  11   6   1   -0.32    2.24
  11   6   2    0.97    3.13
 -11   6  -2   -1.85    2.63
  11   6   3   -0.21    2.53
 -11   6  -3    5.63    3.25
  11   6   4   -1.67    2.19
 -11   6  -4    2.28    3.21
 -11   6  -5    1.89    2.67
  11   6   5   -5.74    5.00
 -11   6  -6    1.15    2.56
  11   6   6   -2.65    2.19
 -11   6  -7   -7.70    5.28
 -11   6  -8    3.48    3.96
 -11   6  -9   -0.72    2.60
 -11   7  11    1.88    5.49
 -11   7  10   -3.10    4.46
 -11   7   9    4.29    2.87
 -11   7   8   -5.02    4.52
 -11   7   7   -5.78    4.92
 -11   7   6    4.73    3.79
 -11   7   5   -1.98    4.11
 -11   7   4    7.45    5.22
 -11   7   3    0.99    3.33
 -11   7   2   -6.60    4.37
 -11   7   1    3.34    3.43
 -11   7   0    6.62    4.92
 -11   7  -1   -1.39    3.12
 -11   7  -2    9.73    3.58
 -11   7  -3    6.43    4.54
 -11   7  -4   -4.64    3.43
 -11   7  -5   -1.48    4.25
 -11   7  -6    1.95    3.64
 -11   7  -7   -3.50    3.97
 -11   8  10   -0.65    4.13
 -11   8   9   -9.39    6.52
 -11   8   8   -0.22    3.97
 -11   8   7   -4.41    4.69
 -11   8   6   -2.69    4.15
 -11   8   5   -4.44    5.11
 -11   8   4    0.85    2.36
 -11   8   3    0.73    2.64
 -11   8   2   -2.03    3.86
 -11   8   1   -2.18    3.64
 -11   8   0    2.81    3.41
 -11   8  -1    1.46    3.49
 -11   8  -2    2.73    5.17
 -11   8  -3    1.97    2.35
 -11   8  -4    3.66    3.39
 -11   8  -5    0.49    2.73
 -11   9   6   -3.00    4.04
 -11   9   5    4.40    5.28
 -11   9   4    1.26    3.49
 -11   9   3    2.15    3.66
 -11   9   2    0.29    3.72
 -11   9   1   -6.53    5.73
 -11   9   0    7.67    4.37
 -12   0   0    6.68    3.82
 -12   0   1   -1.45    2.37
  12   0   1    0.40    1.74
 -12   0  -1    0.86    2.71
 -12   0  -2    0.15    2.32
  12   0   2   -8.02    5.37
 -12   0   2   -1.16    2.94
 -12   0  -3    6.73    3.64
  12   0   3   -7.78    5.40
 -12   0   3    2.68    4.54
 -12   0   4   -6.00    3.44
  12   0   4   -5.63    3.08
 -12   0  -4    2.64    4.19
 -12   0   5   -3.32    3.41
  12   0   5    5.96    4.95
 -12   0   6    5.83    5.75
  12   0   6   -0.89    2.12
  12   0   7    0.95    4.05
 -12   0   7   -4.98    4.65
  12   0   8    5.33    4.16
 -12   0   8    2.86    3.10
  12   0   9   -5.88    4.57
 -12   0   9   -4.41    3.26
  12   0  10    6.35    3.92
  12   0  11    6.56    5.09
  12   0  12   -0.65    3.37
  12   0  13    1.00    2.99
  12  -1  12    1.99    4.02
  12  -1  11    5.91    5.30
 -12   1  10   -6.92    6.41
  12  -1  10   -5.58    5.35
  12  -1   9    1.91    3.15
 -12   1   9    5.58    5.79
  12  -1   8    2.76    4.24
 -12   1   8    0.33    2.17
  12  -1   7   -2.16    3.09
 -12   1   7   -2.22    4.41
 -12   1   6   -3.09    4.45
  12  -1   6    5.11    3.76
 -12   1   5    1.37    2.62
  12  -1   5    0.46    3.21
 -12   1   4   -4.61    4.33
  12  -1   4    0.19    3.22
 -12  -1  -3   -1.89    1.89
  12  -1   3   -7.71    5.05
 -12   1   3   -2.88    3.56
 -12  -1  -2    1.39    3.05
  12  -1   2    4.70    4.27
 -12   1   2    5.45    2.83
 -12   1   1    7.92    4.93
 -12  -1  -1   -3.49    4.21
  12  -1   1   -4.79    4.11
 -12   1   0   -2.57    2.21
  12   1   0   -5.22    4.12
 -12  -1   1    3.93    3.71
  12   1   1   -1.65    2.65
 -12   1  -1    0.93    3.01
 -12   1  -2    3.60    4.44
 -12  -1   2    7.98    5.01
  12   1   2    2.84    3.32
  12   1   3    0.51    2.63
 -12   1  -3    2.42    4.18
 -12  -1   3    2.53    3.44
 -12   1  -4   -3.39    4.18
 -12  -1   4   -0.02    3.11
  12   1   4   -0.39    2.96
 -12   1  -5   -2.04    2.14
 -12  -1   5   -3.21    3.75
  12   1   5    6.51    4.79
 -12  -1   6   10.21    4.04
  12   1   6   -0.63    4.56
  12   1   7   -0.92    2.16
 -12  -1   7    4.40    3.19
  12   1   8   -1.22    2.63
 -12  -1   8   -2.16    4.04
  12   1   9    4.73    4.10
  12   1  10   -0.36    3.27
  12   1  11    0.98    2.64
  12   1  12    3.36    2.86
  12   1  13   -1.06    2.93
  12  -2  12  -11.11    7.83
  12  -2  11   -0.50    5.61
 -12   2  10   -2.51    4.02
  12  -2  10    8.99    6.16
 -12   2   9   11.81    6.51
  12  -2   9   -1.55    4.16
  12  -2   8   -0.70    2.61
 -12   2   8    3.56    4.10
  12  -2   7    3.96    4.45
 -12   2   7   -2.10    3.72
  12  -2   6    0.14    3.32
 -12   2   6    6.15    4.42
 -12   2   5   -6.64    4.67
  12  -2   5    1.36    1.80
 -12   2   4    0.46    3.13
  12  -2   4    0.75    2.83
 -12   2   3   -2.54    2.99
  12  -2   3   -5.18    5.47
 -12  -2  -2   -4.17    3.68
  12  -2   2   -4.42    3.82
 -12   2   2   -0.33    3.61
  12   2  -1   -4.08    3.93
 -12   2   1    3.27    3.97
 -12  -2  -1    2.85    3.11
 -12   2   0   -5.27    4.42
 -12  -2   0   -3.66    4.21
  12   2   0    0.70    1.70
 -12   2  -1    3.84    3.62
  12   2   1    0.41    2.89
 -12  -2   1   -2.22    3.04
 -12  -2   2    4.42    3.99
  12   2   2    2.34    2.77
 -12   2  -2   -3.34    4.33
 -12   2  -3   -0.97    2.78
  12   2   3    0.48    2.27
 -12  -2   3    3.55    3.07
 -12   2  -4   -0.17    2.61
  12   2   4    4.34    4.39
 -12  -2   4   -3.24    3.58
 -12   2  -5    2.90    2.74
 -12  -2   5    1.91    3.59
  12   2   5   -1.19    2.41
 -12  -2   6    2.37    3.10
 -12   2  -6    1.13    2.68
  12   2   6    7.55    4.09
  12   2   7   -5.14    3.78
  12   2   8   -5.30    4.77
  12   2   9   -1.40    3.18
  12   2  10   -2.01    3.44
  12   2  11    4.20    4.65
  12   2  12   -0.66    2.45
 -12   3  11    1.70    4.32
  12  -3  11    3.75    3.96
 -12   3  10   -8.38    5.86
  12  -3  10   -1.38    3.44
 -12   3   9   -1.57    3.07
  12  -3   9    2.09    5.13
  12  -3   8    3.07    3.42
 -12   3   8    0.77    3.52
  12  -3   7   -5.59    3.40
 -12   3   7    8.37    5.32
  12  -3   6   -3.49    4.55
 -12   3   6   -2.36    4.49
  12  -3   5    4.07    4.42
 -12   3   5    0.31    2.66
 -12   3   4   -2.98    3.76
  12  -3   4   -0.19    2.06
 -12   3   3   -9.00    4.50
  12  -3   3   -1.03    3.53
 -12  -3  -2    1.46    2.63
 -12   3   2   -2.66    2.96
 -12  -3  -1   -1.44    3.35
  12   3  -1    1.06    3.38
 -12   3   1   -5.48    5.08
 -12  -3   0    0.44    2.40
  12   3   0    3.37    3.15
 -12   3   0   -1.59    3.61
 -12   3  -1    1.89    2.68
  12   3   1    3.89    2.91
 -12  -3   1   -0.34    2.18
 -12   3  -2   -1.81    3.64
 -12  -3   2    0.51    3.72
  12   3   2   -3.08    4.41
 -12  -3   3   -2.85    2.01
  12   3   3    0.28    2.24
  12   3   4    3.13    2.91
 -12  -3   4    0.22    2.35
 -12   3  -4   -0.85    3.80
 -12   3  -5    0.16    3.72
  12   3   5   -0.14    1.74
  12   3   6    0.57    2.89
 -12   3  -6   -2.23    4.85
 -12   3  -7   -8.23    5.40
  12   3   7    4.01    4.25
 -12   3  -8    5.74    4.02
  12   3   8    0.44    3.45
  12   3   9    0.43    2.43
  12   3  10   -0.33    4.36
  12   3  11    0.61    2.78
  12   3  12    0.97    3.30
 -12   4  10   -2.77    3.04
  12  -4  10   -6.00    3.84
 -12   4   9   -3.58    3.55
  12  -4   9   -2.83    3.71
  12  -4   8   -2.46    2.42
 -12   4   8   -7.88    5.03
  12  -4   7   -3.02    4.66
 -12   4   7   -4.51    3.70
  12  -4   6    4.77    3.24
 -12   4   6    2.57    3.34
  12  -4   5   -1.61    3.02
 -12   4   5   -4.34    4.69
 -12   4   4    6.39    4.48
 -12   4   3    1.90    3.98
 -12   4   2    6.53    4.04
 -12   4   1    1.31    3.17
  12   4  -1   -0.28    2.39
 -12  -4  -1   -0.99    2.62
  12   4   0   -4.24    1.87
 -12   4   0   -6.04    4.79
 -12  -4   0    4.55    2.57
  12   4   1   -6.03    4.56
 -12   4  -1   -2.69    2.80
 -12  -4   1    0.59    1.93
 -12  -4   2    1.70    4.20
  12   4   2   -2.40    2.52
 -12   4  -2   -3.66    3.13
 -12   4  -3    6.02    4.58
  12   4   3    0.81    2.03
 -12   4  -4   -6.63    5.33
  12   4   4   -3.46    4.09
  12   4   5   -2.24    3.21
 -12   4  -5    0.16    2.55
 -12   4  -6   -0.05    3.36
  12   4   6    5.90    3.31
 -12   4  -7    0.98    2.82
  12   4   7   -0.84    2.83
  12   4   8    2.50    2.99
 -12   4  -8   -7.43    5.48
 -12   4  -9   -2.80    3.65
  12   4   9   -6.25    3.87
  12   4  10   -2.15    5.13
 -12   4 -10    0.72    2.53
 -12   5  10    3.70    3.84
 -12   5   9    5.85    4.56
 -12   5   8   -4.74    4.54
  12  -5   8    0.96    3.46
  12  -5   7   -5.94    4.39
 -12   5   7   -2.82    3.73
 -12   5   6    2.43    3.23
 -12   5   5    2.61    4.17
 -12   5   4   -4.59    4.05
 -12   5   3    2.33    4.37
 -12   5   2   -1.96    3.98
 -12   5   1   -0.93    2.67
 -12   5   0   10.25    5.86
 -12   5  -1   -1.50    3.59
 -12   5  -2   -0.66    2.73
 -12   5  -3    4.53    3.09
 -12   5  -4   -4.42    4.24
  12   5   4    0.04    2.93
 -12   5  -5   -2.19    2.52
  12   5   5   -2.91    4.96
 -12   5  -6   -3.11    3.89
  12   5   6   -4.00    4.53
 -12   5  -7    0.53    2.26
 -12   5  -8   -3.83    4.28
 -12   6   9   -0.75    3.51
 -12   6   8   -3.20    5.46
 -12   6   7   -6.08    4.34
 -12   6   6   -4.91    3.61
 -12   6   5   -0.09    3.19
 -12   6   4    1.45    4.18
 -12   6   3    3.27    4.04
 -12   6   2   -5.96    5.54
 -12   6   1   -0.06    3.57
 -12   6   0    6.38    5.36
 -12   6  -1    0.07    3.89
 -12   6  -2    2.01    5.19
 -12   6  -3    6.90    4.67
 -12   6  -4    5.76    5.22
 -12   6  -5    0.74    3.20
 -12   6  -6   -0.90    2.65
 -12   7   7   -2.37    4.48
 -12   7   6    5.20    4.06
 -12   7   5    5.92    5.37
 -12   7   4   -0.34    4.00
 -12   7   3    3.12    3.16
 -12   7   2    1.11    2.91
 -12   7   1   -1.46    3.38
 -12   7   0   -0.67    3.04
 -12   7  -1   -1.92    4.41
 -12   7  -2   -3.37    4.35
 -12   7  -3   -0.47    2.78
 -13   0   0   -0.50    2.83
 -13   0  -1   -4.56    2.95
 -13   0   1   -0.32    2.19
  13   0   2    0.63    2.95
 -13   0   2    1.66    4.81
 -13   0  -2    0.73    3.38
 -13   0  -3   -5.70    5.80
 -13   0   3    6.06    5.22
  13   0   3   -3.04    4.42
 -13   0   4   -2.11    3.82
  13   0   4    0.53    3.48
 -13   0  -4   -7.00    4.76
 -13   0   5   -3.72    3.47
  13   0   5   -0.43    2.83
 -13   0  -5    1.13    2.95
 -13   0  -6   -6.57    5.79
  13   0   6    0.13    4.85
  13   0   7   -3.59    1.98
  13   0   8   -3.16    3.74
  13  -1   8   -0.42    4.30
  13  -1   7   -6.49    5.31
  13  -1   6   -0.04    3.67
 -13   1   6    6.32    4.61
 -13  -1  -5   -3.30    4.22
 -13   1   5   -9.49    5.04
  13  -1   5    4.63    3.37
 -13   1   4    4.83    5.53
  13  -1   4    2.95    4.44
 -13  -1  -4   -0.53    2.38
 -13   1   3    2.97    2.73
  13  -1   3    2.90    3.15
 -13  -1  -3   -1.13    2.68
 -13  -1  -2   -4.18    3.01
 -13   1   2    4.21    5.14
 -13  -1  -1    3.07    4.22
 -13   1   1    3.85    3.12
 -13  -1   0    0.82    2.65
 -13   1   0   -5.14    4.14
 -13  -1   1   -2.62    3.65
 -13   1  -1   -1.11    4.21
  13   1   1   -2.26    2.43
 -13   1  -2    4.01    2.75
  13   1   2   -2.08    3.39
 -13  -1   2   -0.02    2.16
  13   1   3    1.92    4.25
 -13  -1   3   -2.50    2.68
 -13   1  -3    2.68    3.78
 -13   1  -4    4.85    3.16
 -13  -1   4    1.80    3.75
  13   1   4   -1.75    4.65
  13   1   5   -1.77    4.61
 -13   1  -5    1.83    3.42
 -13   1  -6   -1.62    2.41
  13   1   6    3.79    3.42
  13   1   7    1.98    3.38
 -13   1  -7    0.16    2.38
  13   1   8   -6.09    5.47
  13  -2   8   10.54    6.35
  13  -2   7   -1.08    3.06
  13  -2   6   -0.40    3.24
 -13   2   6   -6.60    4.52
 -13   2   5    0.77    3.70
  13  -2   5   -0.33    1.89
 -13   2   4    3.08    4.22
  13  -2   4   -0.88    2.81
 -13  -2  -4   -0.22    2.56
 -13  -2  -3    4.13    3.34
 -13   2   3   -0.26    3.17
 -13   2   2   -0.64    3.19
 -13  -2  -2    4.41    2.69
 -13   2   1   -2.81    4.01
 -13  -2  -1   -0.87    3.02
 -13  -2   0   -1.69    4.03
 -13   2   0   -3.61    2.24
 -13   2  -1    6.07    4.13
 -13  -2   1    0.03    2.66
  13   2   1    2.84    3.98
 -13   2  -2    1.65    4.99
  13   2   2    4.50    4.16
 -13   2  -3    0.58    2.87
  13   2   3   -2.30    3.69
  13   2   4    0.64    2.28
 -13   2  -4   -7.98    4.74
 -13   2  -5    1.11    2.53
  13   2   5   -0.02    2.45
  13   2   6    2.08    2.42
 -13   2  -6   -0.58    3.87
 -13   2  -7   -2.23    2.63
  13   2   7    0.52    3.90
 -13   2  -8    2.17    3.78
  13  -3   7    5.67    4.92
  13  -3   6    5.12    6.02
 -13   3   6    9.05    4.97
  13  -3   5    1.13    3.22
 -13   3   5    3.56    3.95
 -13   3   4   -6.78    4.50
 -13   3   3   -2.92    3.13
 -13  -3  -3   -4.42    3.64
 -13   3   2   -7.90    5.29
 -13  -3  -2    1.03    2.90
 -13   3   1    6.70    3.91
 -13   3   0   -8.13    5.78
 -13   3  -1   -2.29    3.57
 -13   3  -2   -3.12    3.04
 -13   3  -3   -6.88    5.65
 -13   3  -4    3.48    4.48
 -13   3  -5   -0.23    2.46
 -13   3  -6    2.89    4.05
 -13   3  -7   -3.36    4.28
 -13   4   6    1.35    3.62
 -13   4   5    3.44    3.59
 -13   4   4    2.07    3.19
 -13   4   3   -1.26    3.30
 -13   4   2   -0.50    2.89
 -13   4   1    5.00    3.95
 -13   4   0    8.81    4.47
 -13   4  -1    0.71    3.84
 -13   4  -2    0.99    4.09
 -13   4  -3   -1.39    3.29
 -13   4  -4    6.69    5.42
 -13   4  -5   -2.70    3.51
 -13   5   4    2.68    4.60
 -13   5   3    2.37    3.27
 -13   5   2    2.06    4.18
 -13   5   1   -1.67    3.65
 -13   5   0    7.40    4.86
 -13   5  -1   -1.59    3.85
 -13   5  -2    3.12    3.11
 -13   5  -3   -1.31    3.12
   0   0   0    0.00    0.00


TITL 14 in P2(1)2(1)2(1)
REM P2(1)2(1)2(1) (#19 in standard setting)
CELL 0.71073   8.988303  11.111177  17.484725  90.0000  90.0000  90.0000
ZERR    7.00   0.001639   0.001608   0.002790   0.0000   0.0000   0.0000
LATT -1
SYMM -x+1/2,-y, z+1/2
SYMM -x, y+1/2,-z+1/2
SYMM  x+1/2,-y+1/2,-z
SFAC C H N O
UNIT 77.00 70.00 7.00 7.00
TREF
HKLF 4
END
_computing_structure_solution     'SHELXT 2014/5 (Sheldrick, 2014)'
;
_shelx_hkl_checksum              11317

####################################################################### 
# 
# This file contains crystal structure data downloaded from the 
# Cambridge Structural Database (CSD) hosted by the Cambridge 
# Crystallographic Data Centre (CCDC).
# 
# Full information about CCDC data access policies and citation 
# guidelines are available at http://www.ccdc.cam.ac.uk/access/V1 
# 
# Audit and citation data items may have been added by the CCDC. 
# Please retain this information to preserve the provenance of 
# this file and to allow appropriate attribution of the data. 
# 
#######################################################################

data_9
_database_code_depnum_ccdc_archive 'CCDC 2094769'
loop_
_audit_author_name
_audit_author_address
'chen tianhong'
;Beijing Normal University
China
;
_audit_update_record             
;
2021-07-06 deposited with the CCDC.	2022-03-04 downloaded from the CCDC.
;
_audit_creation_date             2021-06-02
_audit_creation_method           
;
Olex2 1.2
(compiled 2018.05.29 svn.r3508 for OlexSys, GUI svn.r5506)
;
_shelx_SHELXL_version_number     2014/7
_chemical_name_common            BODIPY-DCH
_chemical_name_systematic        
10-((2-aminocyclohexyl)iminio)-5,5-difluoro-5H,10H-dipyrrolo[1,2-c:2',1'-f][1,3,2]diazaborinin-5-uide
_chemical_formula_moiety         'C15 H19 B F2 N4'
_chemical_formula_sum            'C15 H19 B F2 N4'
_chemical_formula_weight         304.15
_chemical_absolute_configuration unK
_chemical_melting_point          ?
loop_
_atom_type_symbol
_atom_type_description
_atom_type_scat_dispersion_real
_atom_type_scat_dispersion_imag
_atom_type_scat_source
C C 0.0033 0.0016 'International Tables Vol C Tables 4.2.6.8 and 6.1.1.4'
H H 0.0000 0.0000 'International Tables Vol C Tables 4.2.6.8 and 6.1.1.4'
B B 0.0013 0.0007 'International Tables Vol C Tables 4.2.6.8 and 6.1.1.4'
F F 0.0171 0.0103 'International Tables Vol C Tables 4.2.6.8 and 6.1.1.4'
N N 0.0061 0.0033 'International Tables Vol C Tables 4.2.6.8 and 6.1.1.4'

_shelx_space_group_comment       
;
The symmetry employed for this shelxl refinement is uniquely defined
by the following loop, which should always be used as a source of
symmetry information in preference to the above space-group names.
They are only intended as comments.
;
_space_group_crystal_system      tetragonal
_space_group_IT_number           76
_space_group_name_H-M_alt        'P 41'
_space_group_name_Hall           'P 4w'
loop_
_space_group_symop_operation_xyz
'x, y, z'
'-x, -y, z+1/2'
'-y, x, z+1/4'
'y, -x, z+3/4'

_cell_length_a                   10.5675(8)
_cell_length_b                   10.5675(8)
_cell_length_c                   13.404(2)
_cell_angle_alpha                90
_cell_angle_beta                 90
_cell_angle_gamma                90
_cell_volume                     1496.8(3)
_cell_formula_units_Z            4
_cell_measurement_reflns_used    1342
_cell_measurement_temperature    293(2)
_cell_measurement_theta_max      26.4040
_cell_measurement_theta_min      2.6160
_shelx_estimated_absorpt_T_max   ?
_shelx_estimated_absorpt_T_min   ?
_exptl_absorpt_coefficient_mu    0.100
_exptl_absorpt_correction_T_max  1.00000
_exptl_absorpt_correction_T_min  0.38276
_exptl_absorpt_correction_type   multi-scan
_exptl_absorpt_process_details   
;
CrysAlisPro 1.171.39.7e (Rigaku Oxford Diffraction, 2015)
Empirical absorption correction using spherical harmonics,
 implemented in SCALE3 ABSPACK scaling algorithm.
;
_exptl_absorpt_special_details   ?
_exptl_crystal_colour            blue
_exptl_crystal_density_diffrn    1.350
_exptl_crystal_density_meas      ?
_exptl_crystal_density_method    ?
_exptl_crystal_description       block
_exptl_crystal_F_000             640
_exptl_crystal_size_max          ?
_exptl_crystal_size_mid          ?
_exptl_crystal_size_min          ?
_exptl_transmission_factor_max   ?
_exptl_transmission_factor_min   ?
_diffrn_reflns_av_R_equivalents  0.0515
_diffrn_reflns_av_unetI/netI     0.0947
_diffrn_reflns_Laue_measured_fraction_full 0.998
_diffrn_reflns_Laue_measured_fraction_max 0.998
_diffrn_reflns_limit_h_max       6
_diffrn_reflns_limit_h_min       -12
_diffrn_reflns_limit_k_max       12
_diffrn_reflns_limit_k_min       -12
_diffrn_reflns_limit_l_max       15
_diffrn_reflns_limit_l_min       -15
_diffrn_reflns_number            4917
_diffrn_reflns_point_group_measured_fraction_full 0.998
_diffrn_reflns_point_group_measured_fraction_max 0.998
_diffrn_reflns_theta_full        25.009
_diffrn_reflns_theta_max         25.009
_diffrn_reflns_theta_min         3.121
_diffrn_ambient_temperature      293(2)
_diffrn_detector                 'CCD plate'
_diffrn_detector_area_resol_mean ?
_diffrn_measured_fraction_theta_full 0.998
_diffrn_measured_fraction_theta_max 0.998
_diffrn_measurement_details      
;
List of Runs (angles in degrees, time in seconds):

  # Type    Start    End  Width  t~exp~   \w     \q     \k     \f   Frames
#--------------------------------------------------------------------------
  1  \w    -74.00 108.00   1.00   45.00    --   30.00  54.00-150.00  182
  2  \w      4.00  29.00   1.00   45.00    --   30.00  54.00 -30.00   25
;
_diffrn_measurement_device       'two-circle diffractometer'
_diffrn_measurement_device_type  'XtaLAB Mini (ROW)'
_diffrn_measurement_method       '\w scans'
_diffrn_orient_matrix_type       
'CrysAlisPro convention (1999,Acta A55,543-557)'
_diffrn_orient_matrix_UB_11      -0.0405434000
_diffrn_orient_matrix_UB_12      0.0533814000
_diffrn_orient_matrix_UB_13      -0.0041453000
_diffrn_orient_matrix_UB_21      -0.0533466000
_diffrn_orient_matrix_UB_22      -0.0397923000
_diffrn_orient_matrix_UB_23      0.0065514000
_diffrn_orient_matrix_UB_31      0.0035552000
_diffrn_orient_matrix_UB_32      0.0092356000
_diffrn_orient_matrix_UB_33      0.0522873000
_diffrn_radiation_monochromator  graphite
_diffrn_radiation_probe          x-ray
_diffrn_radiation_type           MoK\a
_diffrn_radiation_wavelength     0.71073
_diffrn_source                   'fine-focus sealed X-ray tube'
_diffrn_source_type              'Enhance (Mo) X-ray Source'
_reflns_Friedel_coverage         0.912
_reflns_Friedel_fraction_full    0.999
_reflns_Friedel_fraction_max     0.999
_reflns_number_gt                1785
_reflns_number_total             2626
_reflns_odcompleteness_completeness 99.81
_reflns_odcompleteness_iscentric 1
_reflns_odcompleteness_theta     26.32
_reflns_special_details          
;
 Reflections were merged by SHELXL according to the crystal
 class for the calculation of statistics and refinement.
 
 _reflns_Friedel_fraction is defined as the number of unique
 Friedel pairs measured divided by the number that would be
 possible theoretically, ignoring centric projections and
 systematic absences.
;
_reflns_threshold_expression     'I > 2\s(I)'
_computing_cell_refinement       'CrysAlisPro 1.171.39.7e (Rigaku OD, 2015)'
_computing_data_collection       'CrysAlisPro 1.171.39.7e (Rigaku OD, 2015)'
_computing_data_reduction        'CrysAlisPro 1.171.39.7e (Rigaku OD, 2015)'
_computing_molecular_graphics    'Olex2 (Dolomanov et al., 2009)'
_computing_publication_material  'Olex2 (Dolomanov et al., 2009)'
_computing_structure_refinement  'ShelXL (Sheldrick, 2015)'
_computing_structure_solution    'ShelXT (Sheldrick, 2015)'
_refine_diff_density_max         0.170
_refine_diff_density_min         -0.218
_refine_diff_density_rms         0.042
_refine_ls_abs_structure_details 
;
 Refined as a perfect inversion twin.
;
_refine_ls_abs_structure_Flack   0.5
_refine_ls_extinction_coef       .
_refine_ls_extinction_method     none
_refine_ls_goodness_of_fit_ref   1.009
_refine_ls_hydrogen_treatment    constr
_refine_ls_matrix_type           full
_refine_ls_number_parameters     200
_refine_ls_number_reflns         2626
_refine_ls_number_restraints     1
_refine_ls_R_factor_all          0.0936
_refine_ls_R_factor_gt           0.0450
_refine_ls_restrained_S_all      1.009
_refine_ls_shift/su_max          0.000
_refine_ls_shift/su_mean         0.000
_refine_ls_structure_factor_coef Fsqd
_refine_ls_weighting_details     
'w=1/[\s^2^(Fo^2^)+(0.0236P)^2^] where P=(Fo^2^+2Fc^2^)/3'
_refine_ls_weighting_scheme      calc
_refine_ls_wR_factor_gt          0.0832
_refine_ls_wR_factor_ref         0.1069
_refine_special_details          
;
 Refined as a 2-component perfect inversion twin.
;
_olex2_refinement_description    
;
1. Fixed Uiso
 At 1.2 times of:
  All C(H) groups, All C(H,H) groups, All N(H) groups, All N(H,H,H) groups
2. Others
 Fixed Sof: H00A(0.66667) H00B(0.66667) H00C(0.66667)
3.a Ternary CH refined with riding coordinates:
 C008(H008), C00C(H00E)
3.b Secondary CH2 refined with riding coordinates:
 C00H(H00J,H00K), C00I(H00L,H00M), C00K(H00O,H00P), C00L(H00Q,H00R)
3.c Aromatic/amide H refined with riding coordinates:
 N003(H003), C00A(H00D), C00D(H00F), C00E(H00G), C00F(H00H), C00G(H00I),
 C00J(H00N)
3.d Idealised Me refined as rotating group:
 N005(H00A,H00B,H00C)
;
_atom_sites_solution_hydrogens   geom
_atom_sites_solution_primary     dual
_atom_sites_solution_secondary   ?
loop_
_atom_site_label
_atom_site_type_symbol
_atom_site_fract_x
_atom_site_fract_y
_atom_site_fract_z
_atom_site_U_iso_or_equiv
_atom_site_adp_type
_atom_site_occupancy
_atom_site_site_symmetry_order
_atom_site_calc_flag
_atom_site_refinement_flags_posn
_atom_site_refinement_flags_adp
_atom_site_refinement_flags_occupancy
_atom_site_disorder_assembly
_atom_site_disorder_group
F001 F 0.9849(3) 0.5478(3) 0.5279(3) 0.0717(11) Uani 1 1 d . . . . .
F002 F 0.9498(3) 0.5449(3) 0.6928(3) 0.0694(11) Uani 1 1 d . . . . .
N003 N 0.5060(4) 0.6418(4) 0.5128(3) 0.0377(10) Uani 1 1 d . . . . .
H003 H 0.4633 0.5732 0.5055 0.045 Uiso 1 1 calc R . . . .
N004 N 0.8330(4) 0.6946(4) 0.5942(3) 0.0405(10) Uani 1 1 d . . . . .
N005 N 0.4467(4) 0.7170(4) 0.3070(3) 0.0428(11) Uani 1 1 d . . . . .
H00A H 0.4018 0.7052 0.2517 0.051 Uiso 0.6667 1 calc GR . P . .
H00B H 0.4959 0.6500 0.3177 0.051 Uiso 0.6667 1 calc GR . P . .
H00C H 0.4947 0.7857 0.3002 0.051 Uiso 0.6667 1 calc GR . P . .
N006 N 0.7850(4) 0.4671(4) 0.5876(3) 0.0401(10) Uani 1 1 d . . . . .
C007 C 0.6634(4) 0.4949(5) 0.5586(3) 0.0344(11) Uani 1 1 d . . . . .
C008 C 0.3601(4) 0.7340(5) 0.3926(3) 0.0355(12) Uani 1 1 d . . . . .
H008 H 0.3109 0.6562 0.4014 0.043 Uiso 1 1 calc R . . . .
C009 C 0.6229(4) 0.6250(4) 0.5455(3) 0.0331(11) Uani 1 1 d . . . . .
C00A C 0.5963(5) 0.3830(5) 0.5480(3) 0.0370(12) Uani 1 1 d . . . . .
H00D H 0.5122 0.3749 0.5287 0.044 Uiso 1 1 calc R . . . .
C00B C 0.7077(5) 0.7244(4) 0.5689(3) 0.0359(11) Uani 1 1 d . . . . .
C00C C 0.4369(5) 0.7578(4) 0.4869(3) 0.0347(12) Uani 1 1 d . . . . .
H00E H 0.4980 0.8256 0.4740 0.042 Uiso 1 1 calc R . . . .
C00D C 0.8927(5) 0.8028(5) 0.6187(4) 0.0540(15) Uani 1 1 d . . . . .
H00F H 0.9771 0.8080 0.6380 0.065 Uiso 1 1 calc R . . . .
C00E C 0.7933(5) 0.3388(5) 0.5951(4) 0.0482(14) Uani 1 1 d . . . . .
H00G H 0.8658 0.2946 0.6134 0.058 Uiso 1 1 calc R . . . .
C00F C 0.6947(5) 0.8561(5) 0.5804(4) 0.0459(13) Uani 1 1 d . . . . .
H00H H 0.6213 0.9025 0.5695 0.055 Uiso 1 1 calc R . . . .
C00G C 0.6797(5) 0.2843(5) 0.5719(4) 0.0432(13) Uani 1 1 d . . . . .
H00I H 0.6612 0.1982 0.5720 0.052 Uiso 1 1 calc R . . . .
C00H C 0.2688(5) 0.8437(5) 0.3732(4) 0.0448(13) Uani 1 1 d . . . . .
H00J H 0.3174 0.9181 0.3550 0.054 Uiso 1 1 calc R . . . .
H00K H 0.2151 0.8222 0.3170 0.054 Uiso 1 1 calc R . . . .
C00I C 0.3538(5) 0.7955(5) 0.5749(4) 0.0471(14) Uani 1 1 d . . . . .
H00L H 0.4074 0.8181 0.6308 0.056 Uiso 1 1 calc R . . . .
H00M H 0.3028 0.7234 0.5947 0.056 Uiso 1 1 calc R . . . .
C00J C 0.8116(5) 0.9051(5) 0.6112(5) 0.0572(16) Uani 1 1 d . . . . .
H00N H 0.8308 0.9895 0.6240 0.069 Uiso 1 1 calc R . . . .
C00K C 0.1862(5) 0.8757(6) 0.4611(4) 0.0602(17) Uani 1 1 d . . . . .
H00O H 0.1317 0.8044 0.4764 0.072 Uiso 1 1 calc R . . . .
H00P H 0.1329 0.9475 0.4448 0.072 Uiso 1 1 calc R . . . .
C00L C 0.2663(5) 0.9069(5) 0.5507(4) 0.0550(15) Uani 1 1 d . . . . .
H00Q H 0.2123 0.9245 0.6075 0.066 Uiso 1 1 calc R . . . .
H00R H 0.3165 0.9818 0.5372 0.066 Uiso 1 1 calc R . . . .
B00M B 0.8925(6) 0.5621(6) 0.6000(5) 0.0465(16) Uani 1 1 d . . . . .

loop_
_atom_site_aniso_label
_atom_site_aniso_U_11
_atom_site_aniso_U_22
_atom_site_aniso_U_33
_atom_site_aniso_U_23
_atom_site_aniso_U_13
_atom_site_aniso_U_12
F001 0.0423(19) 0.075(3) 0.098(3) -0.010(2) 0.020(2) 0.0045(18)
F002 0.065(2) 0.070(2) 0.074(2) -0.0054(19) -0.038(2) 0.0100(18)
N003 0.040(2) 0.027(2) 0.046(2) 0.004(2) -0.014(2) -0.0001(19)
N004 0.034(2) 0.046(3) 0.042(2) 0.004(2) -0.006(2) 0.000(2)
N005 0.047(3) 0.045(2) 0.036(2) -0.002(2) 0.000(2) 0.005(2)
N006 0.033(2) 0.045(3) 0.042(3) 0.002(2) -0.004(2) 0.003(2)
C007 0.037(3) 0.038(3) 0.028(2) 0.002(2) 0.001(2) 0.002(2)
C008 0.034(3) 0.034(3) 0.039(3) 0.000(2) -0.004(2) 0.001(2)
C009 0.032(3) 0.040(3) 0.027(2) -0.002(2) -0.003(2) 0.002(2)
C00A 0.038(3) 0.044(3) 0.029(3) -0.001(2) 0.002(2) 0.004(2)
C00B 0.037(3) 0.037(3) 0.034(3) 0.002(2) -0.007(2) -0.001(2)
C00C 0.040(3) 0.029(3) 0.035(3) 0.003(2) -0.007(2) 0.004(2)
C00D 0.045(3) 0.059(4) 0.058(4) 0.003(3) -0.009(3) -0.017(3)
C00E 0.045(3) 0.048(3) 0.052(3) 0.007(3) -0.003(3) 0.013(3)
C00F 0.044(3) 0.044(3) 0.050(3) 0.005(3) -0.012(3) 0.004(3)
C00G 0.049(3) 0.040(3) 0.040(3) 0.003(2) 0.004(3) 0.006(3)
C00H 0.045(3) 0.041(3) 0.048(3) 0.004(3) -0.010(3) 0.003(3)
C00I 0.060(3) 0.041(3) 0.040(3) -0.003(3) 0.003(3) -0.001(3)
C00J 0.060(4) 0.044(3) 0.068(4) 0.005(3) -0.022(3) -0.011(3)
C00K 0.048(4) 0.062(4) 0.070(4) 0.000(3) -0.002(3) 0.008(3)
C00L 0.058(4) 0.050(3) 0.056(4) -0.009(3) 0.005(3) 0.010(3)
B00M 0.039(3) 0.050(4) 0.051(4) -0.002(3) -0.009(3) 0.003(3)

_geom_special_details            
;
 All esds (except the esd in the dihedral angle between two l.s. planes)
 are estimated using the full covariance matrix.  The cell esds are taken
 into account individually in the estimation of esds in distances, angles
 and torsion angles; correlations between esds in cell parameters are only
 used when they are defined by crystal symmetry.  An approximate (isotropic)
 treatment of cell esds is used for estimating esds involving l.s. planes.
;
loop_
_geom_bond_atom_site_label_1
_geom_bond_atom_site_label_2
_geom_bond_distance
_geom_bond_site_symmetry_2
_geom_bond_publ_flag
F001 B00M 1.382(7) . ?
F002 B00M 1.396(7) . ?
N003 H003 0.8600 . ?
N003 C009 1.322(5) . ?
N003 C00C 1.468(5) . ?
N004 C00B 1.402(6) . ?
N004 C00D 1.346(6) . ?
N004 B00M 1.537(7) . ?
N005 H00A 0.8900 . ?
N005 H00B 0.8900 . ?
N005 H00C 0.8900 . ?
N005 C008 1.478(5) . ?
N006 C007 1.374(5) . ?
N006 C00E 1.363(6) . ?
N006 B00M 1.526(7) . ?
C007 C009 1.451(6) . ?
C007 C00A 1.386(7) . ?
C008 H008 0.9800 . ?
C008 C00C 1.523(6) . ?
C008 C00H 1.531(6) . ?
C009 C00B 1.416(6) . ?
C00A H00D 0.9300 . ?
C00A C00G 1.402(6) . ?
C00B C00F 1.406(6) . ?
C00C H00E 0.9800 . ?
C00C C00I 1.523(6) . ?
C00D H00F 0.9300 . ?
C00D C00J 1.384(7) . ?
C00E H00G 0.9300 . ?
C00E C00G 1.368(7) . ?
C00F H00H 0.9300 . ?
C00F C00J 1.402(7) . ?
C00G H00I 0.9300 . ?
C00H H00J 0.9700 . ?
C00H H00K 0.9700 . ?
C00H C00K 1.505(7) . ?
C00I H00L 0.9700 . ?
C00I H00M 0.9700 . ?
C00I C00L 1.532(6) . ?
C00J H00N 0.9300 . ?
C00K H00O 0.9700 . ?
C00K H00P 0.9700 . ?
C00K C00L 1.506(7) . ?
C00L H00Q 0.9700 . ?
C00L H00R 0.9700 . ?

loop_
_geom_angle_atom_site_label_1
_geom_angle_atom_site_label_2
_geom_angle_atom_site_label_3
_geom_angle
_geom_angle_site_symmetry_1
_geom_angle_site_symmetry_3
_geom_angle_publ_flag
C009 N003 H003 114.5 . . ?
C009 N003 C00C 130.9(4) . . ?
C00C N003 H003 114.5 . . ?
C00B N004 B00M 127.1(4) . . ?
C00D N004 C00B 108.1(4) . . ?
C00D N004 B00M 124.7(4) . . ?
H00A N005 H00B 109.5 . . ?
H00A N005 H00C 109.5 . . ?
H00B N005 H00C 109.5 . . ?
C008 N005 H00A 109.5 . . ?
C008 N005 H00B 109.5 . . ?
C008 N005 H00C 109.5 . . ?
C007 N006 B00M 125.9(4) . . ?
C00E N006 C007 107.1(4) . . ?
C00E N006 B00M 126.8(4) . . ?
N006 C007 C009 120.9(4) . . ?
N006 C007 C00A 108.9(4) . . ?
C00A C007 C009 130.2(5) . . ?
N005 C008 H008 108.7 . . ?
N005 C008 C00C 109.5(4) . . ?
N005 C008 C00H 110.5(4) . . ?
C00C C008 H008 108.7 . . ?
C00C C008 C00H 110.6(4) . . ?
C00H C008 H008 108.7 . . ?
N003 C009 C007 116.3(4) . . ?
N003 C009 C00B 124.4(4) . . ?
C00B C009 C007 119.3(4) . . ?
C007 C00A H00D 126.6 . . ?
C007 C00A C00G 106.9(4) . . ?
C00G C00A H00D 126.6 . . ?
N004 C00B C009 119.0(4) . . ?
N004 C00B C00F 106.7(4) . . ?
C00F C00B C009 134.1(5) . . ?
N003 C00C C008 108.9(4) . . ?
N003 C00C H00E 109.0 . . ?
N003 C00C C00I 108.8(4) . . ?
C008 C00C H00E 109.0 . . ?
C008 C00C C00I 112.2(4) . . ?
C00I C00C H00E 109.0 . . ?
N004 C00D H00F 124.6 . . ?
N004 C00D C00J 110.8(5) . . ?
C00J C00D H00F 124.6 . . ?
N006 C00E H00G 124.9 . . ?
N006 C00E C00G 110.2(5) . . ?
C00G C00E H00G 124.9 . . ?
C00B C00F H00H 125.9 . . ?
C00J C00F C00B 108.2(5) . . ?
C00J C00F H00H 125.9 . . ?
C00A C00G H00I 126.6 . . ?
C00E C00G C00A 106.9(5) . . ?
C00E C00G H00I 126.6 . . ?
C008 C00H H00J 108.8 . . ?
C008 C00H H00K 108.8 . . ?
H00J C00H H00K 107.7 . . ?
C00K C00H C008 113.8(4) . . ?
C00K C00H H00J 108.8 . . ?
C00K C00H H00K 108.8 . . ?
C00C C00I H00L 109.1 . . ?
C00C C00I H00M 109.1 . . ?
C00C C00I C00L 112.7(4) . . ?
H00L C00I H00M 107.8 . . ?
C00L C00I H00L 109.1 . . ?
C00L C00I H00M 109.1 . . ?
C00D C00J C00F 106.1(5) . . ?
C00D C00J H00N 126.9 . . ?
C00F C00J H00N 126.9 . . ?
C00H C00K H00O 109.6 . . ?
C00H C00K H00P 109.6 . . ?
C00H C00K C00L 110.3(4) . . ?
H00O C00K H00P 108.1 . . ?
C00L C00K H00O 109.6 . . ?
C00L C00K H00P 109.6 . . ?
C00I C00L H00Q 109.7 . . ?
C00I C00L H00R 109.7 . . ?
C00K C00L C00I 109.8(4) . . ?
C00K C00L H00Q 109.7 . . ?
C00K C00L H00R 109.7 . . ?
H00Q C00L H00R 108.2 . . ?
F001 B00M F002 107.6(5) . . ?
F001 B00M N004 110.7(5) . . ?
F001 B00M N006 112.2(5) . . ?
F002 B00M N004 110.0(5) . . ?
F002 B00M N006 109.5(5) . . ?
N006 B00M N004 106.8(4) . . ?

_shelx_res_file                  
;
    9.res created by SHELXL-2014/7

TITL 9_a.res in P4(1)
REM Old TITL 9_a.res in P4(1)
REM SHELXT solution in P4(1)
REM R1 0.220, Rweak 0.039, Alpha 0.005, Orientation as input
REM Flack x = -9.990 ( 6.912 ) from Parsons' quotients
REM Formula found by SHELXT: C15 B F2 N4
CELL 0.71073 10.5675 10.5675 13.4039 90 90 90
ZERR 4 0.0008 0.0008 0.0022 0 0 0
LATT -1
SYMM -X,-Y,0.5+Z
SYMM -Y,+X,0.25+Z
SYMM +Y,-X,0.75+Z
SFAC C H B F N
UNIT 60 76 4 8 16

L.S. 6
PLAN  20
BOND $H
list 4
fmap 2
acta
TWIN -1 0 0 0 -1 0 0 0 -1 2
OMIT -3 50.02
OMIT 1 1 0
OMIT -5 6 -4
OMIT 1 1 -1
REM <olex2.extras>
REM <HklSrc "%.\\9.hkl">
REM </olex2.extras>

WGHT    0.023600
FVAR       0.53284
F001  4    0.984900    0.547826    0.527865    11.00000    0.04235    0.07511 =
         0.09763   -0.01036    0.01989    0.00453
F002  4    0.949826    0.544901    0.692822    11.00000    0.06495    0.06973 =
         0.07354   -0.00542   -0.03833    0.00997
N003  5    0.506026    0.641778    0.512801    11.00000    0.04023    0.02706 =
         0.04569    0.00417   -0.01368   -0.00012
AFIX  43
H003  2    0.463277    0.573158    0.505461    11.00000   -1.20000
AFIX   0
N004  5    0.832977    0.694650    0.594165    11.00000    0.03372    0.04622 =
         0.04166    0.00377   -0.00565    0.00029
N005  5    0.446723    0.717036    0.307039    11.00000    0.04728    0.04485 =
         0.03631   -0.00248    0.00045    0.00462
AFIX 137
H00A  2    0.401767    0.705207    0.251671    10.66667   -1.20000
H00B  2    0.495860    0.649982    0.317687    10.66667   -1.20000
H00C  2    0.494699    0.785719    0.300249    10.66667   -1.20000
AFIX   0
N006  5    0.784989    0.467079    0.587572    11.00000    0.03317    0.04546 =
         0.04160    0.00158   -0.00445    0.00262
C007  1    0.663397    0.494887    0.558634    11.00000    0.03698    0.03820 =
         0.02793    0.00191    0.00080    0.00240
C008  1    0.360124    0.733973    0.392565    11.00000    0.03409    0.03401 =
         0.03853   -0.00008   -0.00370    0.00074
AFIX  13
H008  2    0.310883    0.656192    0.401402    11.00000   -1.20000
AFIX   0
C009  1    0.622865    0.625005    0.545521    11.00000    0.03212    0.04032 =
         0.02672   -0.00159   -0.00272    0.00190
C00A  1    0.596337    0.382962    0.548027    11.00000    0.03761    0.04413 =
         0.02934   -0.00083    0.00208    0.00377
AFIX  43
H00D  2    0.512186    0.374878    0.528743    11.00000   -1.20000
AFIX   0
C00B  1    0.707719    0.724445    0.568863    11.00000    0.03663    0.03662 =
         0.03436    0.00226   -0.00705   -0.00094
C00C  1    0.436913    0.757759    0.486874    11.00000    0.03950    0.02919 =
         0.03542    0.00342   -0.00728    0.00372
AFIX  13
H00E  2    0.497975    0.825605    0.473958    11.00000   -1.20000
AFIX   0
C00D  1    0.892727    0.802757    0.618657    11.00000    0.04518    0.05926 =
         0.05763    0.00309   -0.00925   -0.01655
AFIX  43
H00F  2    0.977096    0.807956    0.637967    11.00000   -1.20000
AFIX   0
C00E  1    0.793319    0.338756    0.595134    11.00000    0.04468    0.04764 =
         0.05243    0.00708   -0.00321    0.01275
AFIX  43
H00G  2    0.865825    0.294603    0.613428    11.00000   -1.20000
AFIX   0
C00F  1    0.694722    0.856067    0.580424    11.00000    0.04434    0.04377 =
         0.04957    0.00515   -0.01171    0.00400
AFIX  43
H00H  2    0.621268    0.902527    0.569525    11.00000   -1.20000
AFIX   0
C00G  1    0.679674    0.284260    0.571941    11.00000    0.04915    0.04040 =
         0.03995    0.00273    0.00381    0.00638
AFIX  43
H00I  2    0.661205    0.198214    0.572017    11.00000   -1.20000
AFIX   0
C00H  1    0.268758    0.843734    0.373185    11.00000    0.04492    0.04143 =
         0.04805    0.00387   -0.00979    0.00338
AFIX  23
H00J  2    0.317363    0.918089    0.354959    11.00000   -1.20000
H00K  2    0.215135    0.822198    0.316958    11.00000   -1.20000
AFIX   0
C00I  1    0.353810    0.795470    0.574850    11.00000    0.06043    0.04056 =
         0.04023   -0.00258    0.00251   -0.00085
AFIX  23
H00L  2    0.407417    0.818070    0.630826    11.00000   -1.20000
H00M  2    0.302838    0.723383    0.594653    11.00000   -1.20000
AFIX   0
C00J  1    0.811592    0.905139    0.611210    11.00000    0.05976    0.04369 =
         0.06809    0.00474   -0.02171   -0.01117
AFIX  43
H00N  2    0.830755    0.989477    0.624043    11.00000   -1.20000
AFIX   0
C00K  1    0.186182    0.875707    0.461109    11.00000    0.04839    0.06196 =
         0.07032    0.00034   -0.00180    0.00770
AFIX  23
H00O  2    0.131709    0.804419    0.476402    11.00000   -1.20000
H00P  2    0.132917    0.947528    0.444760    11.00000   -1.20000
AFIX   0
C00L  1    0.266346    0.906906    0.550717    11.00000    0.05817    0.05022 =
         0.05650   -0.00851    0.00541    0.01025
AFIX  23
H00Q  2    0.212306    0.924524    0.607540    11.00000   -1.20000
H00R  2    0.316536    0.981818    0.537184    11.00000   -1.20000
AFIX   0
B00M  3    0.892476    0.562149    0.599973    11.00000    0.03867    0.05018 =
         0.05079   -0.00195   -0.00852    0.00344
HKLF 4

REM  9_a.res in P4(1)
REM R1 =  0.0450 for    1785 Fo > 4sig(Fo)  and  0.0936 for all    2626 data
REM    200 parameters refined using      1 restraints

END

WGHT      0.0227      0.0000

REM Highest difference peak  0.170,  deepest hole -0.218,  1-sigma level  0.042
Q1    1   0.4319  0.7474  0.2306  11.00000  0.05    0.17
Q2    1   0.5987  0.9207  0.5922  11.00000  0.05    0.15
Q3    1   0.3033  0.5207  0.3831  11.00000  0.05    0.15
Q4    1   0.6370  1.0470  0.5546  11.00000  0.05    0.15
Q5    1   0.4021  0.5623  0.3696  11.00000  0.05    0.14
Q6    1   1.0474  0.4785  0.4479  11.00000  0.05    0.14
Q7    1   0.4525  1.0708  0.6146  11.00000  0.05    0.13
Q8    1   0.6422  0.8908  0.4482  11.00000  0.05    0.13
Q9    1   0.4159  0.6398  0.2057  11.00000  0.05    0.13
Q10   1   0.4290  0.5523  0.5361  11.00000  0.05    0.13
Q11   1   0.6987  0.7711  0.5920  11.00000  0.05    0.13
Q12   1   1.0115  0.8316  0.7478  11.00000  0.05    0.13
Q13   1   0.8780  1.0198  0.6123  11.00000  0.05    0.12
Q14   1   0.4799  0.9893  0.6028  11.00000  0.05    0.12
Q15   1   1.1159  0.7781  0.6873  11.00000  0.05    0.12
Q16   1   0.7098  0.0794  0.5581  11.00000  0.05    0.12
Q17   1   0.4937  0.8642  0.1596  11.00000  0.05    0.12
Q18   1   0.3441  0.6382  0.4997  11.00000  0.05    0.11
Q19   1   0.6215  0.8780  0.3656  11.00000  0.05    0.11
Q20   1   0.8365  0.8926  0.5108  11.00000  0.05    0.11
;
_shelx_res_checksum              95776
_shelx_hkl_file                  
;
   0   0 -18   -0.82    1.03
   0   0 -17    0.17    1.45
   0   0 -16    4.33    3.25
   0   0 -15   -0.16    1.44
   0   0 -14    0.55    1.54
   0   0 -13   -1.42    2.45
   0   0 -12   19.49    4.75
   0   0 -11   -1.73    2.10
   0   0 -10   -1.78    2.11
   0   0   2    7.53    1.44
   0   0   3   -0.75    0.48
   0   0   4 9999.00   79.85
   0   0   5    0.05    0.10
   0   0   6   -0.72    1.07
   0   0   7   -0.45    0.30
   0   0   8  575.73   29.27
   0   0   9   -0.76    1.06
   0   1 -19    3.23    3.28
  -1   0 -18    1.75    2.65
   0   1 -18    1.48    1.52
   1   0 -18   -0.82    1.28
   0  -1 -17    1.81    1.56
   1   0 -17    0.80    2.13
   0   1 -17    0.99    1.19
  -1   0 -17    3.14    2.88
  -1   0 -16    3.71    2.65
   0  -1 -16    3.32    2.26
   0   1 -16    2.19    2.48
   1   0 -16    0.09    0.79
   0   1 -15    3.40    2.80
  -1   0 -15    2.80    1.63
   1   0 -15    0.32    0.65
   0  -1 -15    0.77    1.15
   0   1 -14    5.55    2.96
   0  -1 -14    5.33    2.31
   1   0 -14    4.86    2.40
  -1   0 -14    6.31    3.10
   1   0 -13   10.22    3.81
  -1   0 -13   10.17    3.41
   0   1 -13    9.41    3.55
   0  -1 -13    6.20    2.86
   0  -1 -12   31.37    6.23
  -1   0 -12   34.74    6.31
   0   1 -12   34.91    6.57
  -1   0 -11   60.64    7.88
   0  -1 -11   53.91    8.13
   0   1 -11   65.94    8.71
   0   1 -10   46.34    6.97
  -1   0 -10   43.00    6.28
   0   1  -9  130.36   11.01
  -1   0  -9  120.85    9.92
  -1   0  -8  179.55   11.23
   0   1  -8  188.25   12.76
  -1   0  -7  159.37    9.90
  -1   0  -6   60.25    5.65
  -1   0  -5  301.48   11.49
  -1   0  -4 1454.81   22.49
  -1   0  -3 2094.51   23.42
  -1   0  -2 1311.00   15.73
   0  -1  -2 1307.32   16.74
  -1   0   2 1419.32   23.26
   0   1   2 1423.32   17.76
  -1   0   3 2146.63   33.77
   0  -1   3 2088.53   34.95
   0   1   3 2110.86   28.50
  -1   0   4 1499.46   32.31
   0  -1   4 1557.58   34.35
   0   1   4 1515.61   28.89
  -1   0   5  310.52   16.49
   0   1   5  323.99   15.33
   0  -1   5  319.29   17.49
  -1   0   6   70.34    8.59
   0  -1   6   67.76    8.73
   0   1   6   66.21    7.75
   0  -1   7  161.24   14.75
   0   1   7  162.30   13.53
  -1   0   7  160.80   14.30
  -1   0   8  184.96   16.51
   0   1   8  189.25   15.91
  -1   0   9  123.33   14.34
   0   1   9  129.89   14.48
  -1   0  10   40.34    9.01
   0   1  10   48.32    9.42
  -1   0  11   60.62   11.33
  -1   0  12   32.46    9.19
   1   1 -19    2.15    2.03
   1  -1 -18   -3.15    3.15
   1   1 -18   -2.97    2.83
  -1   1 -18   -0.14    1.92
   1   1 -17   -0.57    2.50
  -1   1 -17    2.72    3.10
  -1  -1 -17    5.32    3.05
   1  -1 -17    1.87    1.84
  -1   1 -16    6.27    3.31
  -1  -1 -16    5.31    2.88
   1   1 -16    7.67    3.92
   1  -1 -16    4.73    3.41
  -1  -1 -15    2.73    2.08
   1  -1 -15    2.51    1.21
   1   1 -15    4.13    2.66
  -1   1 -15    5.46    2.52
   1  -1 -14    0.61    0.80
  -1  -1 -14    2.22    1.97
   1   1 -14    1.14    1.17
  -1   1 -14    0.79    0.27
  -1   1 -13    7.58    3.28
   1   1 -13    3.94    1.71
  -1  -1 -13    5.17    2.35
  -1  -1 -12   43.79    6.68
   1   1 -12   43.42    8.57
  -1   1 -12   48.43    7.46
  -1   1 -11   15.00    4.11
  -1  -1 -11   14.61    3.60
  -1  -1 -10   46.34    6.24
  -1   1 -10   50.06    6.89
  -1  -1  -9   86.89    7.93
  -1   1  -9   86.03    8.63
  -1   1  -8   49.04    5.96
  -1  -1  -8   45.32    5.47
  -1  -1  -7  137.84    8.90
  -1   1  -7  145.97    9.78
  -1   1  -6   63.36    6.08
  -1  -1  -6   63.90    5.41
  -1   1  -5   41.81    4.62
  -1  -1  -5   45.71    4.04
  -1   1  -4  113.91    6.97
  -1  -1  -4  122.35    5.80
  -1  -1  -3  665.74   11.34
  -1   1  -3  666.11   14.96
  -1  -1  -2 1224.30   12.00
  -1   1  -2 1201.04   17.83
  -1   1  -1  191.39    6.29
  -1  -1   0   -0.01    0.23
  -1   1   0   -0.07    0.42
   1  -1   0   -0.50    0.48
  -1  -1   1    0.31    0.69
  -1   1   1  278.27    8.16
  -1  -1   2 1167.16   22.55
  -1   1   2 1199.60   20.97
  -1  -1   2 1182.91   17.38
  -1  -1   3  675.05   20.13
  -1   1   3  669.00   18.10
  -1  -1   4  115.98    9.57
  -1   1   4  124.20    9.10
  -1   1   5   42.50    5.74
  -1  -1   5   43.79    6.46
  -1  -1   6   67.68    8.74
  -1   1   6   65.16    8.00
  -1   1   7  151.76   13.35
  -1  -1   7  150.89   14.32
  -1   1   8   45.91    7.94
  -1  -1   8   47.64    8.60
  -1  -1   9   90.06   12.59
  -1   1   9   85.33   11.91
  -1   1  10   48.01    9.47
  -1  -1  10   46.22   10.17
  -1   1  11   15.22    5.71
  -1  -1  11   16.22    5.95
  -1   1  12   42.45   10.32
  -1  -1  12   46.29   11.49
  -1   1  13    4.87    3.70
   1   2 -19    2.28    1.94
  -2   1 -18   -1.99    3.13
   1   2 -18    1.97    1.35
   2  -1 -18   -1.43    1.95
   1   2 -17    3.14    2.21
   2  -1 -17   -4.03    3.40
  -2   1 -17   -1.52    2.99
  -2   1 -16    2.43    1.51
   2  -1 -16    0.21    2.63
  -1  -2 -16    1.81    1.16
   1   2 -16    0.38    1.50
  -2   1 -15    5.20    3.02
   1   2 -15    6.58    2.47
  -1  -2 -15    5.89    2.74
   1   2 -14   -1.37    2.05
  -1  -2 -14    0.71    1.04
  -2   1 -14    0.14    0.89
  -2   1 -13    5.21    2.97
  -1  -2 -13    3.31    1.80
   1   2 -13    5.12    2.90
  -1  -2 -12   25.76    5.12
   1   2 -12   32.51    7.02
  -2   1 -12   29.63    5.95
  -2   1 -11   77.58    9.12
  -1  -2 -11   80.62    8.33
   1   2 -11   85.37   10.78
  -1  -2 -10   11.86    3.16
  -2   1 -10   14.36    3.61
  -2   1  -9   30.82    5.19
  -1  -2  -9   34.49    4.74
  -2   1  -8   25.62    4.60
  -1  -2  -8   26.59    3.90
  -1  -2  -7  184.21    9.48
  -2   1  -7  185.31   11.34
  -1  -2  -6  894.79   18.99
  -2   1  -6  891.74   23.23
  -1  -2  -5  487.14   12.28
  -2   1  -5  471.02   15.60
  -1  -2  -4   67.58    3.78
  -2   1  -4   69.12    5.59
  -1  -2  -3  186.37    4.88
  -2   1  -3  195.75    8.54
  -2   1  -2  467.42   12.73
   2  -1  -2  444.38    9.87
  -2   1  -1  151.36    7.07
  -2   1   0 1335.49   19.96
  -1  -2   0 1280.68   16.75
  -1  -2   1  139.48    7.22
  -2   1   1  144.43    7.64
  -1  -2   2  448.18   13.86
  -1  -2   2  432.12   15.28
  -2   1   2  453.79   15.28
  -2   1   3  175.31   10.71
  -1  -2   3  170.08   11.21
  -1  -2   4   67.74    7.64
  -2   1   4   65.96    7.25
  -2   1   5  476.17   21.39
  -1  -2   5  462.62   22.33
  -2   1   6  896.16   31.81
  -1  -2   6  898.29   33.13
  -2   1   7  185.53   15.21
  -1  -2   7  187.83   16.59
  -1  -2   8   26.22    6.94
  -2   1   8   24.92    6.14
  -1  -2   9   32.55    7.79
  -2   1   9   29.39    7.17
  -1  -2  10   15.73    5.85
  -2   1  10   14.50    5.43
  -2   1  11   75.81   13.22
  -2   1  12   27.69    8.48
  -2   1  13    4.36    4.09
  -2   1  14    1.19    1.04
  -2   1  15    8.62    5.02
   0   2 -19    2.70    2.65
   2   0 -18    1.48    0.46
   0   2 -18    1.13    2.40
   2   0 -17    1.56    1.81
   0   2 -17   -0.48    1.74
  -2   0 -17   -2.84    3.74
   0  -2 -17    0.36    0.81
  -2   0 -16    6.49    3.80
   0  -2 -16    2.72    2.05
   2   0 -16    3.10    3.08
   0   2 -16    4.20    2.11
   0   2 -15    8.59    3.99
   0  -2 -15    7.51    3.30
   2   0 -15    5.21    3.14
  -2   0 -15    7.36    3.54
   0   2 -14    1.15    0.60
  -2   0 -14    1.94    1.57
   0   2 -13   11.28    3.90
   0  -2 -13    9.82    3.13
  -2   0 -13   14.02    4.19
  -2   0 -12   66.68    8.50
   0  -2 -12   58.07    8.54
   0   2 -12   65.35    9.42
   0   2 -11  135.54   12.82
   0  -2 -11  135.70   11.55
  -2   0 -11  121.41   10.99
  -2   0 -10   65.93    7.67
   0   2 -10   68.48    8.56
   0   2  -9   52.03    7.13
  -2   0  -9   56.80    6.69
   0   2  -8  230.60   14.29
  -2   0  -8  221.29   12.51
   0   2  -7  340.56   16.22
  -2   0  -7  314.32   13.94
   0   2  -6  527.17   18.93
  -2   0  -6  529.98   16.74
  -2   0  -5  152.41    8.32
   0   2  -5  165.49    9.86
  -2   0  -4 1938.11   27.29
   0   2  -4 1933.38   30.62
   0   2  -3 1123.07   20.77
  -2   0  -3 1164.47   19.42
  -2   0  -2  629.43   12.99
   0  -2  -2  599.64   10.15
   0   2  -2  631.79   13.63
  -2   0  -1  361.16    9.85
   0  -2  -1  366.92    6.07
   0   2  -1  370.76    8.93
  -2   0   0  901.45   16.66
   0   2   0  914.65   11.72
   0   2   1  362.11    6.34
  -2   0   1  355.60   12.18
   0  -2   1  369.64   12.52
   0  -2   2  595.21   18.44
   0   2   2  614.89   11.27
  -2   0   2  613.53   18.09
  -2   0   3 1148.41   27.69
   0   2   3 1091.51   18.93
  -2   0   4 1975.05   40.11
   0   2   4 1954.34   30.13
  -2   0   5  166.06   12.62
   0   2   5  161.03   10.26
   0   2   6  535.22   21.20
  -2   0   6  528.36   24.36
  -2   0   7  342.18   21.56
   0   2   7  328.73   18.32
  -2   0   8  237.40   19.44
   0   2   8  226.43   16.70
  -2   0   9   53.79   10.04
   0   2   9   52.42    8.78
  -2   0  10   59.14   10.95
   0   2  10   61.95   10.59
  -2   0  11  121.10   16.92
   0   2  11  129.27   16.13
  -2   0  12   60.24   12.69
  -2   0  13   11.71    6.02
  -2   0  14    2.74    3.59
  -2   0  15    3.53    4.04
   2   1 -19   -0.68    1.61
  -1   2 -19    1.43    1.10
  -1   2 -18    2.29    2.84
   2   1 -18   -0.66    1.47
  -2  -1 -17    0.26    2.76
  -1   2 -17    5.79    3.53
   2   1 -17    4.10    3.61
   1  -2 -17    0.48    0.33
  -2  -1 -16    1.93    2.36
  -1   2 -16    4.03    2.97
   1  -2 -16    1.78    0.42
   2   1 -16    3.12    1.57
  -1   2 -15    7.01    3.29
   2   1 -15    7.75    3.79
   1  -2 -15    2.83    2.34
  -2  -1 -15    7.25    3.00
  -2  -1 -14    2.31    1.87
  -1   2 -14    3.82    2.77
   1  -2 -14    2.37    0.99
  -2  -1 -13   11.23    3.70
  -1   2 -13    9.76    3.44
  -2  -1 -12   32.08    5.75
  -1   2 -12   32.46    6.63
  -2  -1 -11   12.86    3.20
  -1   2 -11   12.10    4.00
  -2  -1 -10  155.54   11.35
  -1   2 -10  169.04   13.19
  -2  -1  -9   68.68    7.03
  -1   2  -9   64.19    7.79
  -2  -1  -8   40.41    4.98
  -1   2  -8   42.84    5.79
  -2  -1  -7  158.67    9.32
  -1   2  -7  161.16   10.98
  -1   2  -6   71.23    6.70
  -2  -1  -6   74.93    5.79
  -1   2  -5   83.56    6.85
  -2  -1  -5   80.83    5.51
  -2  -1  -4    0.04    0.44
  -1   2  -4    0.91    0.64
  -2  -1  -3  227.30    7.79
  -1   2  -3  219.28    9.51
  -1   2  -2  453.65   12.43
  -2  -1  -2  443.18    9.74
  -1   2  -1   15.28    2.21
  -2  -1  -1   15.23    1.96
  -2  -1   0  798.34   16.13
   1  -2   0  800.21   18.84
  -1   2   0  829.64   14.25
  -1   2   1   18.86    2.37
   1  -2   1   15.27    2.81
  -2  -1   1   13.31    2.30
  -1   2   2  435.48   12.67
  -2  -1   2  447.05   15.85
  -1   2   3  226.32   10.35
  -2  -1   3  231.92   12.96
  -2  -1   4   -0.26    1.14
  -1   2   4    0.03    0.34
  -1   2   5   84.47    8.19
  -2  -1   5   79.28    9.09
  -1   2   6   69.84    8.03
  -2  -1   6   70.65    9.27
  -2  -1   7  169.56   15.57
  -1   2   7  160.32   13.42
  -1   2   8   38.14    7.14
  -2  -1   8   38.76    8.14
  -1   2   9   66.02   10.27
  -2  -1   9   65.52   10.86
  -1   2  10  158.36   16.60
  -2  -1  10  154.03   18.16
  -1   2  11   16.22    5.73
  -2  -1  11   13.34    5.69
  -2  -1  12   32.90    9.60
  -1   2  12   34.41    8.98
  -1   2  13   10.57    5.19
  -2  -1  13    7.07    4.37
  -2  -1  14    2.18    3.24
   2   2 -19    1.48    1.07
  -2   2 -18   -3.96    3.79
   2   2 -18    0.01    2.34
   2  -2 -17    0.02    1.43
  -2   2 -17   -0.78    3.37
   2   2 -17    4.55    3.64
   2  -2 -16    7.35    4.33
   2   2 -16    6.97    3.99
  -2   2 -16    7.31    4.05
  -2  -2 -16   10.09    3.19
  -2  -2 -15    4.40    2.56
   2   2 -15    4.00    1.34
  -2   2 -15    4.47    3.60
  -2  -2 -14    4.38    2.13
   2   2 -14    3.22    1.10
  -2   2 -14    8.56    3.99
  -2  -2 -13    5.31    2.34
  -2   2 -13    5.87    3.27
  -2  -2 -12   14.64    3.78
  -2   2 -12   14.83    4.32
  -2   2 -11    3.83    2.24
  -2  -2 -11    2.78    1.48
  -2  -2 -10   17.69    3.63
  -2   2 -10   16.88    4.25
  -2  -2  -9    0.18    0.66
  -2   2  -9    0.56    0.18
  -2   2  -8   23.14    4.44
  -2  -2  -8   22.02    3.51
  -2  -2  -7    9.12    2.12
  -2   2  -7   10.28    2.77
  -2  -2  -6   -0.18    0.62
  -2   2  -6    1.54    0.62
  -2   2  -5   21.04    3.43
  -2  -2  -5   18.34    2.37
  -2  -2  -4   22.22    2.31
  -2   2  -4   20.44    3.18
  -2   2  -3  244.06   10.51
  -2  -2  -3  232.88    6.39
  -2  -2  -2   63.46    3.26
  -2   2  -2   69.16    5.32
  -2  -2  -1 2762.05   25.61
  -2   2  -1 2709.79   32.31
  -2  -2   0  144.19    7.02
  -2   2   0  135.66    7.25
   2  -2   0  158.96    9.93
  -2  -2   1 2705.37   35.68
  -2   2   1 2565.80   32.25
  -2  -2   2   59.53    6.23
  -2   2   2   63.60    5.78
  -2  -2   3  220.16   13.04
  -2   2   3  221.60   12.12
  -2  -2   3  230.42   10.02
  -2  -2   4   21.90    4.59
  -2   2   4   22.60    4.13
  -2   2   5   19.78    4.27
  -2  -2   5   19.56    4.68
  -2   2   6    0.33    1.11
  -2  -2   6   -0.82    1.69
  -2   2   7    8.72    3.20
  -2  -2   7    8.83    3.82
  -2   2   8   18.64    5.24
  -2  -2   8   19.54    5.99
  -2   2   9    2.35    2.22
  -2  -2   9    0.83    1.58
  -2  -2  10   15.84    5.86
  -2   2  10   17.24    5.73
  -2   2  11    3.00    2.43
  -2  -2  11    3.79    3.34
  -2   2  12   14.20    5.89
  -2  -2  12   16.14    7.34
  -2   2  13    2.85    2.99
  -2  -2  13    6.33    5.16
  -2   2  14    5.86    4.31
  -2   2  15    6.38    5.34
   2   3 -19    5.02    3.69
  -3   2 -18   -2.20    3.03
   2   3 -18    0.65    1.84
   2   3 -17    5.82    2.33
  -3   2 -17    2.52    1.74
  -3   2 -16    6.55    2.75
   2   3 -16   12.02    5.16
  -3   2 -15   18.95    5.06
   2   3 -15   17.94    6.47
  -2  -3 -14   20.73    4.60
  -3   2 -14   12.95    4.27
   2   3 -14   20.46    6.72
   2   3 -13   21.97    6.05
  -2  -3 -13   22.03    4.61
  -3   2 -13   18.52    4.73
  -3   2 -12   34.79    6.50
   2   3 -12   45.44    8.43
  -2  -3 -12   43.00    6.08
  -2  -3 -11   11.02    2.87
  -3   2 -11    7.64    1.96
  -2  -3 -10   74.35    7.21
  -3   2 -10   62.13    8.13
  -2  -3  -9   15.73    2.95
  -3   2  -9   12.33    2.72
  -3   2  -8   36.58    5.58
  -2  -3  -8   42.77    4.64
  -3   2  -7   23.80    4.19
  -2  -3  -7   26.30    3.26
  -2  -3  -6  240.27    8.75
  -3   2  -6  223.40   12.85
  -2  -3  -5   91.38    4.56
  -3   2  -5   87.64    7.59
  -2  -3  -4  201.61    5.77
  -3   2  -4  221.36   11.85
   3  -2  -3   13.35    2.45
  -3   2  -3   14.35    3.14
  -3   2  -2  101.42    7.57
   3  -2  -2  128.44    8.59
  -2  -3  -1  246.85    7.57
  -3   2  -1  238.51   11.38
  -3   2   0  410.54   14.44
  -2  -3   0  393.23   12.37
  -2  -3   1  238.02   11.45
  -3   2   1  257.38   12.10
  -3   2   2   92.73    8.11
  -2  -3   2   99.39    8.64
  -2  -3   3   13.22    2.93
  -3   2   3   13.00    3.29
  -2  -3   3   12.96    3.38
  -2  -3   4  223.55   15.29
  -2  -3   4  209.78   12.24
  -3   2   4  214.41   14.11
  -3   2   5   84.79    9.66
  -2  -3   5   92.62   10.67
  -2  -3   6  224.79   18.04
  -3   2   6  225.22   16.85
  -2  -3   7   27.47    6.72
  -3   2   7   23.43    5.87
  -2  -3   8   37.40    8.44
  -3   2   8   38.02    7.71
  -3   2   9   16.24    5.09
  -2  -3   9   12.53    4.67
  -3   2  10   66.68   11.67
  -2  -3  10   71.92   12.95
  -2  -3  11   10.66    5.54
  -3   2  11    9.15    4.24
  -3   2  12   38.02    9.73
  -2  -3  12   41.79   10.96
  -3   2  13   19.56    7.75
  -3   2  14   18.09    6.99
  -3   2  15   14.13    6.95
  -3   2  16   10.22    6.30
  -3   2  17    4.36    3.67
   1   3 -19    2.04    3.43
   1   3 -18   -1.61    2.15
  -3   1 -18   -0.33    1.77
   3  -1 -18   -3.81    4.78
  -3   1 -17   -0.72    1.97
   3  -1 -17   -1.99    3.68
   1   3 -17    3.70    2.85
   1   3 -16   10.26    4.82
  -3   1 -16    5.66    2.71
  -3   1 -15   -1.91    2.59
   1   3 -15    0.92    1.77
  -1  -3 -15    1.08    1.34
   1   3 -14   13.26    5.39
  -3   1 -14   13.66    3.54
  -1  -3 -14   15.29    4.12
   1   3 -13   17.40    5.39
  -3   1 -13   12.16    3.32
  -1  -3 -13   12.71    3.69
  -1  -3 -12   33.28    5.66
  -3   1 -12   34.55    6.14
   1   3 -12   36.12    7.32
  -3   1 -11   11.39    2.87
   1   3 -11   15.64    4.80
  -1  -3 -11   16.20    3.51
  -1  -3 -10   89.94    7.87
  -3   1 -10   81.26    8.68
   1   3 -10   89.84   10.90
  -3   1  -9   -1.73    2.30
   1   3  -9    0.20    0.95
  -1  -3  -9    0.76    0.11
  -3   1  -8  135.26   10.26
  -1  -3  -8  144.04    8.65
  -3   1  -7  206.32   12.17
  -1  -3  -7  217.04    9.74
  -3   1  -6    6.49    2.03
  -1  -3  -6    9.90    1.78
  -1  -3  -5  168.91    6.47
  -3   1  -5  163.42    9.81
  -3   1  -4  302.97   12.80
  -1  -3  -4  311.92    7.00
   3  -1  -3   28.16    3.00
  -3   1  -3   17.34    3.02
  -3   1  -2   56.80    5.29
   1   3  -1  909.92   16.24
  -3   1  -1  945.50   20.56
   1   3   0  941.05   13.15
  -3   1   0  949.68   21.14
  -3   1   1  905.58   22.96
  -1  -3   1  910.68   21.16
  -3   1   2   55.21    6.15
  -1  -3   2   56.28    6.05
  -1  -3   2   52.69    5.76
  -1  -3   3   17.69    3.57
  -1  -3   3   17.48    3.70
  -3   1   3   16.84    3.64
  -3   1   4  306.30   16.94
  -1  -3   4  304.17   17.33
  -3   1   5  157.43   12.96
  -1  -3   5  153.47   13.60
  -1  -3   6    9.29    3.44
  -3   1   6    6.97    2.95
  -3   1   7  223.23   17.99
  -1  -3   7  216.86   18.70
  -1  -3   8  152.36   16.93
  -3   1   8  141.90   15.15
  -3   1   9    2.50    2.65
  -3   1  10   92.39   13.62
  -3   1  11   13.82    5.67
  -3   1  12   36.36    9.52
  -3   1  13   13.76    7.05
  -3   1  14   12.65    6.55
  -3   1  15    1.89    4.24
  -3   1  16    7.80    5.81
  -3   1  17   -0.56    3.28
   0   3 -19    4.79    4.47
   3   0 -18    3.79    3.42
   0   3 -18    9.25    4.72
  -3   0 -17   -2.04    2.93
   3   0 -17   -3.46    2.83
   0   3 -17    3.14    1.98
   0  -3 -16   -0.50    0.57
   0   3 -16    0.26    1.08
  -3   0 -16   -2.48    2.94
   0   3 -15   13.34    4.85
  -3   0 -15    6.60    2.55
   0  -3 -15   10.54    3.83
   0   3 -14   28.96    6.88
  -3   0 -14   27.60    5.92
   0  -3 -14   25.86    5.65
  -3   0 -13    1.02    1.72
   0   3 -13    4.65    2.73
   0  -3 -13    3.26    1.76
   0  -3 -12   24.70    4.97
  -3   0 -12   25.86    4.92
   0   3 -12   28.68    6.58
   0   3 -11  151.35   13.99
  -3   0 -11  137.68   11.72
  -3   0 -10  166.75   12.09
   0   3 -10  172.93   14.04
   0   3  -9   21.73    4.57
  -3   0  -9   18.70    3.61
  -3   0  -8  263.29   13.71
   0   3  -8  274.11   15.89
   0   3  -7  154.89   11.30
  -3   0  -7  142.76    9.54
   0   3  -6  754.53   23.21
  -3   0  -6  736.64   20.64
  -3   0  -5   32.34    4.13
   0   3  -5   32.60    4.28
   0   3  -4  223.31   11.00
  -3   0  -4  218.76   10.12
   0   3  -3    1.54    0.89
  -3   0  -3    2.45    1.09
  -3   0  -2  112.64    6.96
   0   3  -2  110.86    6.36
   0   3  -1  295.95    9.27
  -3   0  -1  304.32   10.94
   0   3   0   15.16    1.79
  -3   0   0   15.74    2.70
   0  -3   1  292.87   13.78
   0   3   1  298.88    7.30
  -3   0   1  283.41   12.86
   0  -3   2  113.93    8.92
   0   3   2  112.87    4.92
  -3   0   2  113.97    8.91
   0   3   3    1.30    0.66
  -3   0   3   -0.11    1.20
   0   3   4  229.06    9.83
  -3   0   4  228.28   14.69
  -3   0   5   35.20    5.99
   0   3   5   31.66    4.29
   0   3   6  743.03   23.57
  -3   0   6  760.10   31.80
  -3   0   7  142.73   14.68
   0   3   7  150.90   11.98
  -3   0   8  266.73   21.21
   0   3   8  271.40   17.53
   0   3   9   20.84    5.06
  -3   0   9   19.73    6.04
   0   3  10  176.42   17.11
  -3   0  10  172.42   18.87
  -3   0  11  138.49   18.43
   0   3  11  155.27   17.44
  -3   0  12   27.48    8.96
  -3   0  13    0.90    2.16
  -3   0  14   28.63    9.41
  -3   0  15   11.27    6.27
  -3   0  16   -0.23    2.26
  -1   3 -19   -5.69    5.22
   3   1 -19    2.44    2.99
   3   1 -18   -0.40    2.54
  -1   3 -18    1.42    2.40
  -1   3 -17    2.50    2.56
   3   1 -17   -3.73    3.79
  -3  -1 -16   -1.42    3.02
   1  -3 -16    2.01    2.07
  -1   3 -16    4.28    2.96
   3   1 -16    0.30    1.80
  -3  -1 -15    1.92    1.13
   1  -3 -15    3.33    2.33
  -1   3 -15    6.75    3.72
   1  -3 -14    8.98    3.67
  -1   3 -14    8.86    4.02
  -3  -1 -14    3.98    0.28
  -1   3 -13    1.49    1.58
  -3  -1 -13   -0.69    1.82
  -1   3 -12   86.99   10.85
  -3  -1 -12   83.37    9.03
  -3  -1 -11   -0.48    1.49
  -1   3 -11   -0.84    1.11
  -3  -1 -10    3.72    1.25
  -1   3 -10    8.25    2.91
  -1   3  -9   14.38    3.60
  -3  -1  -9   13.00    2.71
  -1   3  -8   73.47    7.88
  -3  -1  -8   68.07    6.59
  -3  -1  -7   18.32    3.08
  -1   3  -7   18.66    3.70
  -3  -1  -6   15.12    2.68
  -1   3  -6   18.53    3.52
  -3  -1  -5  297.95   11.72
  -1   3  -5  277.06   13.25
  -1   3  -4   78.72    6.62
  -3  -1  -4   66.49    5.49
  -3  -1  -3   22.34    2.95
  -1   3  -3   20.41    2.88
  -3  -1  -2   42.29    3.67
  -1   3  -2   50.76    4.39
  -3  -1  -1  161.32    8.31
  -1   3  -1  179.02    8.18
  -1   3   0  617.79   13.93
   1  -3   0  615.08   19.77
  -3  -1   0  617.10   17.41
  -3  -1   1  164.02   10.10
   1  -3   1  176.00   11.22
  -1   3   1  173.65    7.18
  -1   3   2   45.93    4.09
  -3  -1   2   46.12    5.94
   1  -3   2   50.38    6.46
  -3  -1   3   21.46    1.99
  -1   3   3   24.51    3.60
  -3  -1   3   21.83    4.25
  -1   3   4   81.77    7.14
  -3  -1   4   77.25    8.69
  -1   3   5  278.83   14.42
  -3  -1   5  271.62   17.85
  -3  -1   6   18.40    4.74
  -1   3   6   18.39    4.05
  -3  -1   7   18.31    4.84
  -1   3   7   17.51    4.30
  -1   3   8   68.14    9.19
  -3  -1   8   70.92   11.27
  -1   3   9   13.83    4.58
  -3  -1   9   15.51    5.71
  -3  -1  10    5.60    3.25
  -1   3  10    7.91    3.35
  -3  -1  11    3.02    3.68
  -1   3  11    0.61    1.62
  -1   3  12   81.98   12.96
  -3  -1  12   76.72   14.97
  -1   3  13    4.43    3.45
  -3  -1  13    4.52    2.27
  -1   3  14    8.88    4.71
  -3  -1  14    2.44    2.64
  -3  -1  15    2.85    4.92
  -3  -1  16    0.49    1.98
  -2   3 -19   -3.82    3.15
   3   2 -19    0.06    1.33
   3   2 -18    2.13    3.19
  -2   3 -18   -4.15    3.90
   3   2 -17    5.38    4.15
  -2   3 -17   -1.16    3.15
  -2   3 -16   -1.57    3.09
   3   2 -16    4.04    3.30
   2  -3 -16    4.35    3.46
  -2   3 -15    6.42    3.27
  -3  -2 -15    4.25    1.45
  -3  -2 -14    2.30    0.83
  -2   3 -14    5.90    2.52
  -2   3 -13   24.65    6.30
  -3  -2 -13   16.25    3.80
  -2   3 -12   29.77    6.35
  -3  -2 -12   28.26    5.05
  -3  -2 -11    8.83    2.42
  -2   3 -11   12.03    3.71
  -2   3 -10   38.91    6.45
  -3  -2 -10   35.79    4.86
  -2   3  -9    7.29    2.76
  -3  -2  -9    6.59    1.33
  -3  -2  -8   -0.57    1.12
  -2   3  -8    1.11    1.71
  -3  -2  -7  186.42    9.76
  -2   3  -7  182.74   12.32
  -3  -2  -6   50.05    4.78
  -2   3  -6   49.51    5.86
  -3  -2  -5  198.69    8.55
  -2   3  -5  191.62   11.26
  -2   3  -4  161.75    9.78
  -3  -2  -4  154.53    7.08
  -2   3  -3   58.23    5.53
  -3  -2  -3   53.05    3.96
  -2   3  -2  235.89   10.95
  -3  -2  -2  241.20    9.00
   2  -3  -1  557.56   19.42
  -2   3  -1  596.21   16.14
  -3  -2  -1  588.17   15.64
  -3  -2   0    1.33    0.49
   2  -3   0    2.23    0.82
  -2   3   0    2.86    1.15
  -3  -2   1  580.74   18.97
  -2   3   1  574.85   15.54
  -2   3   2  232.05   11.32
  -3  -2   2  239.86   13.31
  -3  -2   3   57.44    7.12
  -2   3   3   53.41    5.95
  -3  -2   3   58.14    4.81
  -2   3   4  150.30   11.00
  -3  -2   4  155.84   12.85
  -3  -2   4  156.89    8.38
  -2   3   5  206.01   13.93
  -3  -2   5  196.80   15.27
  -2   3   6   47.14    7.26
  -3  -2   6   45.99    8.06
  -2   3   7  187.11   15.34
  -3  -2   7  185.42   17.20
  -2   3   8    0.73    1.48
  -3  -2   8    0.87    1.36
  -2   3   9    8.77    3.80
  -3  -2   9    8.75    4.47
  -3  -2  10   35.97    9.26
  -2   3  10   34.95    8.23
  -3  -2  11   10.60    4.90
  -2   3  11    9.45    4.88
  -2   3  12   29.71    8.13
  -3  -2  12   26.48    8.72
  -3  -2  13   16.04    6.96
  -2   3  13   14.49    5.70
  -3  -2  14    1.13    1.70
  -2   3  14    3.97    2.67
  -3  -2  15    7.58    4.70
  -2   3  15    4.92    3.79
  -2   3  16    4.94    3.71
   3   3 -19    0.44    1.47
   3   3 -18    2.90    2.84
  -3   3 -18   -2.33    3.06
  -3   3 -17    4.75    3.05
   3   3 -17   11.42    5.40
   3   3 -16   -0.35    3.17
  -3   3 -16   -0.74    2.64
   3   3 -15   -1.12    2.63
  -3   3 -15   -0.95    2.54
  -3   3 -14   -2.44    3.04
  -3  -3 -14   -0.86    1.59
  -3   3 -13    7.59    3.00
  -3  -3 -13   10.91    2.97
  -3  -3 -12   23.84    4.56
  -3   3 -12   19.80    4.79
  -3   3 -11    0.43    1.20
  -3  -3 -11   -0.63    1.58
  -3   3 -10   54.18    7.50
  -3  -3 -10   67.28    6.82
  -3   3  -9   28.75    5.26
  -3  -3  -9   32.69    4.46
  -3   3  -8    4.43    0.84
  -3  -3  -8    5.50    1.72
  -3  -3  -7   13.76    2.66
  -3   3  -7   11.86    2.88
  -3  -3  -6   27.78    3.29
  -3   3  -6   25.27    4.41
  -3   3  -5   55.09    6.46
  -3  -3  -5   60.04    4.11
  -3  -3  -4  255.19    7.94
  -3   3  -4  264.89   13.66
  -3   3  -3   49.09    5.69
  -3  -3  -3   46.59    3.59
   3  -3  -3   49.64    5.58
  -3  -3  -2   87.45    5.36
   3  -3  -2   86.84    7.89
  -3   3  -2   87.30    7.24
  -3   3  -1    3.96    1.30
   3  -3  -1    4.97    1.78
  -3  -3  -1    5.60    1.56
  -3  -3   0  716.75   19.64
  -3   3   0  714.47   20.60
  -3  -3   1    4.07    1.77
  -3   3   1    8.07    2.66
  -3   3   2   81.38    7.48
  -3  -3   2   74.97    7.85
  -3   3   3   46.52    6.38
  -3  -3   3   46.41    6.72
  -3  -3   4  247.19   17.04
  -3   3   4  243.03   15.40
  -3  -3   4  253.45   13.02
  -3  -3   5   53.64    8.63
  -3   3   5   53.65    7.54
  -3   3   6   28.20    5.89
  -3  -3   6   27.73    6.31
  -3   3   7   12.57    3.96
  -3  -3   7   14.31    4.89
  -3  -3   8    7.52    4.00
  -3   3   8    5.38    2.74
  -3   3   9   31.70    7.32
  -3  -3   9   31.37    8.16
  -3  -3  10   57.69   11.84
  -3   3  10   63.31   10.88
  -3   3  11    1.04    1.32
  -3  -3  11    3.64    3.44
  -3  -3  12   24.23    9.14
  -3   3  12   24.31    8.05
  -3   3  13   10.70    5.70
  -3  -3  13    7.66    6.49
  -3   3  14   -0.11    0.69
  -3  -3  14    0.01    0.67
  -3   3  15   -0.18    1.00
  -3   3  16    0.95    3.39
   3   4 -19    3.08    3.54
   3   4 -18   -0.75    3.49
  -4   3 -18   -0.18    0.82
  -4   3 -17   -1.49    1.49
   3   4 -17    1.92    1.60
  -4   3 -16   15.71    5.20
   3   4 -16   24.37    7.49
   3   4 -15   -0.35    1.07
  -4   3 -15    2.03    0.51
  -4   3 -14   -0.87    2.16
   3   4 -14    1.43    2.16
   3   4 -13    3.60    2.60
  -4   3 -13    1.26    0.46
  -4   3 -12    9.90    3.59
  -4   3 -11   19.66    5.23
  -3  -4 -11   25.39    4.31
  -3  -4 -10    2.60    0.81
  -4   3 -10    1.56    1.26
  -4   3  -9    5.34    2.61
  -3  -4  -9    6.05    1.66
  -3  -4  -8   16.47    3.00
  -4   3  -8   18.90    4.41
  -3  -4  -7    8.15    2.01
  -4   3  -7   11.48    3.36
  -4   3  -6   14.98    3.98
  -3  -4  -6   14.78    1.95
  -4   3  -5  138.41   10.66
   4  -3  -5  130.34    9.20
  -4   3  -4   18.80    4.00
   4  -3  -4   20.83    3.92
  -4   3  -3   86.27    8.26
   4  -3  -3  110.41    9.74
  -3  -4  -2   19.87    2.34
  -4   3  -2   22.06    4.15
  -3  -4  -1  613.43   15.90
  -4   3  -1  582.92   20.73
  -3  -4   0  519.14   17.32
  -4   3   0  520.88   18.96
  -3  -4   1  589.17   21.10
  -4   3   1  594.92   21.60
  -3  -4   2   20.93    4.37
  -4   3   2   14.67    2.45
  -4   3   3   94.76    9.61
  -3  -4   3   88.89    9.76
  -3  -4   4   18.47    4.73
  -4   3   4   17.08    4.30
  -3  -4   4   18.28    4.07
  -3  -4   5  131.14   13.64
  -3  -4   5  135.20   11.31
  -4   3   5  135.18   13.00
  -4   3   6   16.47    4.88
  -3  -4   6   15.80    4.80
  -3  -4   7    9.10    3.93
  -4   3   7    9.77    3.81
  -4   3   8   16.68    5.11
  -3  -4   8   16.37    5.47
  -3  -4   9    6.95    3.55
  -4   3   9    1.88    1.51
  -4   3  10    1.89    1.20
  -3  -4  10   -0.02    2.49
  -4   3  11   19.42    6.72
  -3  -4  11   20.46    7.86
  -4   3  12   10.44    5.56
  -3  -4  12   11.22    6.19
  -3  -4  13    1.13    2.04
  -4   3  13    2.65    3.15
  -4   3  14    3.26    3.02
  -4   3  15    3.58    4.20
  -4   3  16   15.50    8.22
   2   4 -19    3.55    3.61
   2   4 -18   -0.70    1.60
  -4   2 -18    2.01    2.46
  -4   2 -17    6.94    3.42
   2   4 -17    7.55    4.86
  -4   2 -16   -1.29    1.58
   2   4 -16    0.89    1.29
   2   4 -15    0.66    0.86
  -4   2 -15   -0.63    2.21
   2   4 -14    4.00    2.48
  -4   2 -14    1.03    1.45
  -4   2 -13    7.74    2.64
   2   4 -13    9.50    4.01
  -4   2 -12    1.26    0.93
  -2  -4 -12    2.83    1.60
   2   4 -12    1.99    0.98
  -4   2 -11   24.76    5.05
  -2  -4 -11   28.41    4.59
   2   4 -11   25.35    6.48
   2   4 -10   -0.39    1.93
  -4   2 -10    1.13    1.08
  -2  -4 -10    4.52    1.77
  -2  -4  -9    6.81    2.02
  -4   2  -9    3.03    1.60
  -2  -4  -8   21.12    3.10
  -4   2  -8   18.48    4.11
  -2  -4  -7   78.32    5.17
  -4   2  -7   71.87    8.26
  -4   2  -6   37.31    5.83
  -2  -4  -6   40.45    3.03
  -4   2  -5   89.60    8.32
  -2  -4  -5   75.77    3.24
   4  -2  -4   60.65    6.36
  -4   2  -4  130.47    9.42
  -4   2  -3  105.16    9.00
  -4   2  -2  112.72    8.89
  -4   2  -1  250.07   13.04
  -2  -4   0  143.16    8.03
  -4   2   0  142.06    9.90
  -4   2   1  255.85   14.01
   2   4   1  256.59    6.48
  -2  -4   1  258.75   12.59
  -4   2   2  113.98    9.77
  -2  -4   2  119.04    9.78
  -2  -4   3  111.04   10.64
  -2  -4   3  113.64    9.99
  -4   2   3  104.35   10.27
  -4   2   4  118.66   11.50
  -2  -4   4  127.12   12.09
  -2  -4   4  128.27   10.85
  -2  -4   5   88.94   10.80
  -4   2   5   91.22   10.32
  -4   2   6   37.69    7.26
  -2  -4   6   37.40    7.70
  -4   2   7   73.00   10.69
  -2  -4   7   71.82   11.30
  -2  -4   8   18.18    5.60
  -4   2   8   20.58    5.55
  -2  -4   9    3.32    0.69
  -4   2   9    6.33    3.47
  -4   2  10   -0.28    2.35
  -2  -4  10    0.27    1.97
  -4   2  11   20.84    7.14
  -4   2  12    2.27    2.05
  -4   2  13    7.71    5.25
  -4   2  14    4.86    4.51
  -4   2  15    1.85    2.40
  -4   2  16    0.58    1.43
  -4   2  17    4.32    4.43
   1   4 -19    6.02    4.85
   1   4 -18    2.16    1.67
   1   4 -17    2.93    2.49
  -4   1 -17    0.28    1.68
  -4   1 -16    7.93    3.69
   1   4 -16   11.66    5.06
   1   4 -15   31.80    8.00
  -4   1 -15   22.41    5.74
  -4   1 -14    2.37    1.25
   1   4 -14    1.58    0.37
  -1  -4 -13    8.54    2.95
   1   4 -13    8.74    3.61
  -4   1 -13    8.68    2.85
   1   4 -12   35.87    7.60
  -1  -4 -12   30.71    5.27
  -4   1 -12   29.57    6.02
  -1  -4 -11   39.91    5.64
  -4   1 -11   42.92    6.95
   1   4 -11   45.41    8.00
  -4   1 -10   36.56    6.17
  -1  -4 -10   41.04    5.09
   1   4 -10   40.29    7.12
  -4   1  -9    8.93    2.78
  -1  -4  -9   11.93    2.33
   1   4  -9   12.02    3.63
  -4   1  -8   43.63    6.20
  -1  -4  -8   44.18    4.48
   1   4  -8   45.58    6.91
  -4   1  -7  179.57   11.98
   1   4  -7  174.47   12.81
  -1  -4  -7  170.57    7.89
  -1  -4  -6  113.79    5.60
   1   4  -6  117.19    9.72
  -4   1  -6  103.03    8.81
  -1  -4  -5  267.86    7.15
   1   4  -5  288.89   14.18
  -4   1  -5  253.93   13.24
  -4   1  -4   90.82    8.00
   1   4  -4  102.21    7.95
  -4   1  -3   58.75    6.21
   1   4  -3   58.24    5.48
  -4   1  -2  109.42    8.10
   1   4  -2  112.82    6.85
  -4   1  -1   61.89    6.17
   1   4  -1   48.42    4.04
  -4   1   0  129.06    9.22
   1   4   0  128.70    5.64
   1   4   1   52.02    2.94
  -4   1   1   47.79    5.76
  -1  -4   2  116.22   10.17
  -4   1   2  109.86    9.82
  -4   1   3   63.56    7.83
  -1  -4   3   57.22    7.15
  -4   1   4  102.38   10.37
  -1  -4   4  100.00    9.84
  -4   1   5  271.89   18.13
  -4   1   6  106.46   11.98
  -4   1   7  154.44   15.83
  -4   1   8   44.34    9.06
  -4   1   9   10.67    4.01
  -4   1  10   36.19    8.47
  -4   1  11   44.61    9.90
  -4   1  12   33.92    9.73
  -4   1  13    8.57    3.80
  -4   1  14    6.04    4.46
  -4   1  15   22.20   10.16
  -4   1  16    6.07    5.42
  -4   1  17    2.58    3.21
  -4   1  18    0.21    2.20
   0   4 -19    6.89    4.66
   0   4 -18   -0.29    0.95
   4   0 -18   -5.12    5.49
   0   4 -17    1.48    2.14
  -4   0 -17   -1.71    1.97
  -4   0 -16    6.51    3.51
   0   4 -16    8.82    4.82
   0   4 -15    7.31    4.22
  -4   0 -15    6.48    3.06
   0   4 -14   10.36    4.00
   0  -4 -14    8.43    3.07
  -4   0 -14   10.56    3.46
   0   4 -13    7.06    2.62
  -4   0 -13    5.22    2.39
   0  -4 -13    3.16    1.94
   0   4 -12   26.43    6.17
   0  -4 -12   23.94    4.94
  -4   0 -12   25.72    5.27
  -4   0 -11    9.01    2.93
   0   4 -11   12.90    4.05
  -4   0 -10   22.37    4.27
   0   4 -10   21.68    4.91
   0   4  -9    0.27    0.76
  -4   0  -9   -0.74    1.38
   0   4  -8    2.22    1.26
  -4   0  -8    4.66    2.06
  -4   0  -7    3.32    1.93
   0   4  -7    3.90    2.10
  -4   0  -6  166.84   10.48
   0   4  -6  169.39   11.42
   0   4  -5  309.85   14.58
  -4   0  -5  283.57   13.19
   0   4  -4   30.90    4.31
  -4   0  -4   31.46    4.38
   0   4  -3    1.59    1.04
  -4   0  -3    1.70    0.70
  -4   0  -2   90.71    7.10
   0   4  -2  100.21    6.60
  -4   0  -1   34.93    4.75
   0   4  -1   33.21    3.41
   0   4   0   27.19    2.88
  -4   0   0   22.67    3.67
  -4   0   1   35.25    5.35
   0   4   1   35.82    3.00
   0  -4   1   35.42    5.78
   0  -4   2   96.60    9.31
   0   4   2   98.81    4.86
  -4   0   2   95.42    8.98
   0  -4   3    0.41    1.15
   0   4   3    2.11    0.74
  -4   0   3    0.97    0.12
   0   4   4   31.18    3.56
  -4   0   4   28.56    5.54
  -4   0   5  292.71   19.31
   0   4   5  290.35   12.14
  -4   0   6  168.83   15.40
   0   4   6  165.09   10.52
  -4   0   7    3.09    0.96
   0   4   7    2.86    1.39
   0   4   8    3.93    2.07
  -4   0   8    2.23    1.83
  -4   0   9   -0.44    2.27
   0   4   9    0.31    0.78
   0   4  10   23.12    5.85
  -4   0  10   23.16    7.11
  -4   0  11    4.39    2.47
   0   4  11   11.32    4.61
  -4   0  12   22.62    8.11
  -4   0  13    5.02    3.56
  -4   0  14    6.93    4.94
  -4   0  15    6.39    4.24
  -4   0  16    5.69    4.49
  -4   0  17    1.09    1.64
  -4   0  18   -1.19    2.67
   4   1 -19   -3.13    3.61
  -1   4 -19   -4.38    3.74
  -1   4 -18   -0.38    2.68
   4   1 -18    2.43    2.72
  -1   4 -17    2.03    2.81
  -1   4 -16    2.53    2.45
  -4  -1 -16   -0.60    1.75
   1  -4 -15    1.15    1.37
  -1   4 -15    2.05    2.78
  -4  -1 -15   -0.76    1.96
  -1   4 -14   10.75    4.47
  -4  -1 -14    7.00    2.67
  -1   4 -13    5.48    3.41
  -4  -1 -13    0.30    0.58
  -4  -1 -12   12.63    3.64
  -1   4 -12   15.59    4.83
  -4  -1 -11   -0.67    1.33
  -1   4 -11    0.39    1.08
  -4  -1 -10   10.18    2.53
  -1   4 -10   11.03    3.48
  -1   4  -9    7.95    3.24
  -4  -1  -9    6.85    2.42
  -4  -1  -8    9.63    2.82
  -1   4  -8    6.62    2.80
  -4  -1  -7   35.22    5.01
  -1   4  -7   36.22    5.47
  -4  -1  -6   91.34    7.56
  -1   4  -6   94.62    8.74
  -4  -1  -5   55.18    5.60
  -1   4  -5   66.34    6.86
  -4  -1  -4  131.41    8.12
  -1   4  -4  132.62    8.97
  -1   4  -3  111.40    7.58
  -4  -1  -3  102.21    7.10
  -1   4  -2  219.05   10.38
  -4  -1  -2  217.50   10.56
  -4  -1  -1   39.00    4.86
  -1   4  -1   46.98    4.45
   1  -4   0  108.45    9.54
  -4  -1   0  105.35    8.40
  -1   4   0  105.44    6.38
  -4  -1   1   41.51    5.66
  -1   4   1   42.84    3.95
   1  -4   1   44.18    6.31
  -1   4   2  230.44    9.52
  -4  -1   2  218.00   13.96
   1  -4   2  221.64   14.78
  -4  -1   3  100.76   10.12
  -1   4   3  102.86    7.37
  -4  -1   4  123.39   11.81
  -1   4   4  128.52    9.07
  -4  -1   5   59.34    8.95
  -1   4   5   63.65    6.81
  -1   4   6   96.29    9.17
  -4  -1   6   92.47   11.93
  -4  -1   7   30.61    7.25
  -1   4   7   30.56    5.50
  -1   4   8    8.70    3.43
  -4  -1   8    6.97    3.80
  -4  -1   9    3.13    1.28
  -1   4   9    3.98    2.51
  -4  -1  10    7.99    4.11
  -1   4  10   10.52    4.20
  -1   4  11    0.31    0.78
  -4  -1  11    1.27    2.30
  -4  -1  12   10.18    5.95
  -1   4  12   10.24    4.76
  -1   4  13    1.24    1.32
  -4  -1  13    4.72    4.31
  -1   4  14    5.53    3.04
  -4  -1  14    7.55    4.75
  -4  -1  15   -0.37    2.14
  -4  -1  16    3.22    3.50
  -4  -1  17    4.62    5.72
   4   2 -19    3.84    2.99
  -2   4 -19   -1.30    3.06
  -2   4 -18   -3.33    3.44
   4   2 -18    2.27    3.14
   4   2 -17    3.53    2.98
  -2   4 -17   -0.87    3.11
  -2   4 -16    3.14    1.54
  -2   4 -15   15.96    5.21
  -2   4 -14   -2.64    2.72
  -4  -2 -14    1.74    0.98
  -2   4 -13    5.62    3.33
  -4  -2 -13    3.66    1.79
  -4  -2 -12    2.81    1.35
  -2   4 -12    7.69    3.10
  -4  -2 -11    0.33    0.67
  -2   4 -11    4.10    1.64
  -2   4 -10    4.91    1.25
  -4  -2 -10    3.11    1.62
  -2   4  -9    2.48    0.69
  -4  -2  -9    7.66    2.54
  -4  -2  -8    3.39    1.62
  -2   4  -8   -3.52    3.43
  -4  -2  -7   42.30    5.18
  -2   4  -7   36.79    5.06
  -4  -2  -6  123.03    8.28
  -2   4  -6  128.16   10.11
  -2   4  -5   90.19    8.25
  -4  -2  -5   88.99    6.68
  -2   4  -4   47.66    5.67
  -4  -2  -4   47.62    4.53
  -2   4  -3  151.64    9.78
  -4  -2  -3  147.75    8.06
  -4  -2  -2  524.87   17.06
  -2   4  -2  521.59   17.22
  -2   4  -1  823.01   20.82
   2  -4  -1  834.79   26.61
  -4  -2  -1  858.35   22.63
  -4  -2   0  318.57   15.06
  -2   4   0  327.47   12.88
   2  -4   0  312.40   17.06
   2  -4   1  840.75   29.02
  -4  -2   1  837.13   25.91
  -2   4   1  830.41   20.38
  -4  -2   2  495.55   21.76
  -2   4   2  520.73   17.16
  -2   4   3  143.40   10.17
  -4  -2   3  149.46   12.62
  -4  -2   4   50.77    4.43
  -4  -2   4   51.47    7.74
  -2   4   4   49.78    6.34
  -2   4   5   89.79    9.17
  -4  -2   5   93.29   11.41
  -2   4   6  133.87   12.06
  -4  -2   6  124.31   13.87
  -2   4   7   37.85    6.84
  -4  -2   7   38.72    8.25
  -4  -2   8    2.47    2.32
  -2   4   8    0.74    0.62
  -4  -2   9   10.47    5.01
  -2   4   9    5.89    2.33
  -2   4  10    2.41    1.89
  -4  -2  10    6.30    4.40
  -2   4  11    1.69    1.46
  -4  -2  11    2.12    2.31
  -4  -2  12    3.49    4.96
  -2   4  12    3.32    1.98
  -4  -2  13    5.38    3.32
  -2   4  13    5.93    4.28
  -2   4  14    2.22    1.68
  -4  -2  14    1.78    2.71
  -4  -2  15   10.03    5.90
  -2   4  15   12.56    5.93
  -4  -2  16    1.06    2.23
   4   3 -19    0.55    2.81
   4   3 -18   -3.86    4.77
  -3   4 -18   -0.85    2.54
   4   3 -17    1.78    2.62
  -3   4 -17   -2.83    3.70
   4   3 -16    2.97    2.55
  -3   4 -16    4.97    3.16
  -3   4 -15   13.79    4.88
  -3   4 -14   -2.44    2.28
  -4  -3 -13   17.71    4.55
  -3   4 -13   11.09    3.63
  -4  -3 -12   21.13    4.52
  -3   4 -12   16.79    4.72
  -3   4 -11   45.16    7.63
  -4  -3 -11   52.17    6.89
  -3   4 -10   39.64    6.46
  -4  -3 -10   48.10    6.34
  -4  -3  -9   32.35    4.79
  -3   4  -9   27.91    5.07
  -4  -3  -8   15.55    3.38
  -3   4  -8   12.69    3.17
  -3   4  -7   44.77    6.47
  -4  -3  -7   45.26    4.82
  -4  -3  -6  233.98   10.23
  -3   4  -6  234.35   14.43
  -3   4  -5   26.80    4.99
  -4  -3  -5   25.20    3.08
  -3   4  -4   82.95    8.12
  -4  -3  -4   48.89    4.68
  -3   4  -3   33.21    5.14
  -4  -3  -3   17.62    3.00
   3  -4  -3   32.04    5.18
  -3   4  -2  317.84   14.53
   3  -4  -2  315.92   17.01
  -4  -3  -2  323.54   13.25
  -4  -3  -1  283.28   13.26
  -3   4  -1  282.86   13.60
   3  -4  -1  283.54   16.57
  -4  -3   0   55.14    6.26
   3  -4   0   57.21    7.80
  -3   4   0   51.30    5.67
  -4  -3   1  267.67   14.84
  -3   4   1  274.53   13.06
  -4  -3   2  304.56   17.58
  -3   4   2  318.78   15.27
  -3   4   3   28.17    4.58
  -4  -3   3   30.38    5.92
  -3   4   4   74.77    8.67
  -4  -3   4   85.04    7.28
  -4  -3   4   75.40    9.72
  -4  -3   5   26.29    4.16
  -3   4   5   27.60    5.41
  -4  -3   5   30.10    6.37
  -4  -3   6  235.06   19.66
  -3   4   6  230.17   17.08
  -4  -3   7   46.10    9.37
  -3   4   7   46.30    8.24
  -4  -3   8   15.08    5.41
  -3   4   8   15.43    5.01
  -3   4   9   27.56    6.49
  -4  -3   9   28.69    8.09
  -3   4  10   42.81    8.79
  -4  -3  10   43.69   10.76
  -4  -3  11   40.68   10.63
  -3   4  11   45.01    9.68
  -4  -3  12   21.88    7.96
  -3   4  12   17.28    6.12
  -4  -3  13   16.91    8.20
  -3   4  13   12.90    5.60
  -4  -3  14   -1.44    1.26
  -3   4  14    0.07    2.16
  -3   4  15   11.95    5.94
  -4  -3  15   12.01    6.67
  -4  -3  16    5.71    5.28
   4   4 -19   -0.11    1.86
   4   4 -18   -1.21    2.42
  -4   4 -18    2.07    2.55
  -4   4 -17    6.44    3.09
   4   4 -17    7.00    4.77
   4   4 -16   12.00    6.50
  -4   4 -16   18.11    6.14
   4   4 -15   12.34    4.99
  -4   4 -15   11.80    4.00
  -4   4 -14    1.20    0.89
  -4   4 -13   21.24    5.90
  -4   4 -12    3.69    1.96
  -4   4 -11    0.61    0.93
  -4   4 -10   20.54    5.02
  -4  -4  -9    1.18    0.96
  -4   4  -9    0.49    1.01
  -4   4  -8   62.01    8.51
  -4  -4  -8   68.48    5.92
  -4  -4  -7    4.57    1.13
  -4   4  -7   28.01    5.67
  -4   4  -6   24.92    5.25
  -4  -4  -6    0.07    1.90
  -4   4  -5  123.64   10.87
   4  -4  -5  143.58   11.32
  -4   4  -4   31.61    5.34
   4  -4  -4   42.06    6.49
   4  -4  -3  114.67   10.69
  -4  -4  -3  108.67    6.74
  -4   4  -3  110.60    9.57
  -4  -4  -2  491.52   15.61
  -4   4  -2  485.72   19.81
  -4  -4  -1  269.38   12.81
  -4   4  -1  263.38   14.29
  -4  -4   0   68.59    7.21
  -4   4   0   74.73    8.05
  -4  -4   1  258.30   15.32
  -4   4   1  260.87   14.74
  -4  -4   2  470.41   22.47
  -4   4   2  485.60   21.17
  -4   4   3   99.01    9.93
  -4  -4   3  105.18   11.12
  -4  -4   4   33.02    5.42
  -4  -4   4   34.82    6.89
  -4   4   4   31.29    6.22
  -4  -4   5  127.42   14.16
  -4   4   5  128.44   13.06
  -4  -4   5  125.33   10.73
  -4  -4   6   27.94    7.12
  -4   4   6   21.45    4.84
  -4   4   7   27.69    6.62
  -4  -4   7   26.29    7.05
  -4  -4   8   67.85   12.22
  -4   4   8   64.39   10.79
  -4   4   9   -0.82    2.62
  -4  -4   9    1.34    1.43
  -4  -4  10   22.60    7.03
  -4   4  10   24.13    6.93
  -4  -4  11    1.62    2.95
  -4   4  11    1.88    1.75
  -4   4  12    4.53    3.20
  -4  -4  12    3.00    2.82
  -4  -4  13   21.72    8.55
  -4   4  13   18.51    7.60
  -4  -4  14    1.23    1.53
  -4   4  14    1.64    1.81
  -4   4  15   13.14    6.66
   4   5 -18    0.23    1.07
   4   5 -17    3.93    2.63
  -5   4 -17    3.98    3.33
  -5   4 -16   10.32    4.81
   4   5 -16    0.87    2.31
   4   5 -15    1.61    6.16
  -5   4 -15    3.57    3.04
  -5   4 -14    2.29    1.94
   4   5 -14    2.81    2.84
  -5   4 -13    1.64    2.45
  -5   4 -12   13.85    4.82
  -5   4 -11   23.69    6.24
  -5   4 -10    8.37    3.63
  -5   4  -9    4.42    3.06
  -5   4  -8  104.10   11.51
   5  -4  -8   -0.10    0.52
  -5   4  -7  160.54   13.89
   5  -4  -7    0.10    0.32
  -5   4  -6   30.57    5.58
   5  -4  -6   -0.18    0.83
  -5   4  -5   33.62    5.99
   5  -4  -5   -0.32    0.96
   5  -4  -4   -0.66    1.34
  -5   4  -4   67.72    8.20
  -5   4  -3   24.58    4.87
  -4  -5  -2   12.45    2.35
  -5   4  -2    9.99    2.88
  -4  -5  -1   42.52    5.14
  -5   4  -1   38.85    5.76
  -4  -5   0  367.75   17.13
  -5   4   0  356.14   18.14
  -4  -5   1   44.88    6.53
  -5   4   1   47.06    6.91
  -4  -5   2   13.51    3.90
  -5   4   2   11.82    2.43
  -4  -5   3   24.04    5.73
  -5   4   3   31.20    6.34
  -5   4   4   66.34    9.27
  -4  -5   4   65.07    8.72
  -4  -5   4   64.31    9.71
  -4  -5   5   37.68    7.95
  -4  -5   5   32.77    6.22
  -5   4   5   32.93    6.55
  -4  -5   6   29.87    7.38
  -4  -5   6   26.39    5.46
  -5   4   6   26.82    6.26
  -5   4   7  159.65   17.05
  -4  -5   7  158.12   18.47
  -5   4   8  107.74   14.27
  -4  -5   8  111.42   16.07
  -5   4   9    0.22    1.46
  -4  -5   9    0.42    3.02
  -5   4  10    6.36    3.95
  -4  -5  10    7.52    4.54
  -4  -5  11   24.10    8.26
  -5   4  11   24.66    8.05
  -5   4  12    9.59    4.94
  -4  -5  12    7.65    5.87
  -5   4  13    3.49    3.16
  -4  -5  13    1.43    1.10
  -5   4  14    2.10    3.11
  -5   4  15    2.71    3.46
   3   5 -19   -1.37    2.70
   3   5 -18    3.64    3.03
  -5   3 -17    8.19    4.65
   3   5 -17    2.23    1.35
   3   5 -16   13.50    6.46
  -5   3 -16   15.70    5.35
   3   5 -15   -4.33    3.54
  -5   3 -15    1.80    2.16
  -5   3 -14   10.13    4.18
   3   5 -14    5.48    3.45
   3   5 -13    5.16    3.31
  -5   3 -13    5.46    2.89
  -5   3 -12    5.03    2.08
   3   5 -12    2.97    2.20
  -5   3 -11    0.98    1.50
   3   5 -11    2.52    2.08
  -5   3 -10    1.20    1.36
  -5   3  -9   26.13    5.84
  -5   3  -8   39.99    6.99
  -5   3  -7    6.87    3.08
   5  -3  -7    0.06    0.22
  -5   3  -6   11.34    3.33
   5  -3  -6    0.05    0.47
   5  -3  -5   -0.02    0.12
  -5   3  -5    9.28    3.50
  -5   3  -4   12.69    3.71
  -5   3  -3   13.42    3.64
  -5   3  -2  139.15   10.87
  -3  -5  -1  255.90   10.76
  -5   3  -1  257.44   14.93
  -3  -5   0   19.03    3.50
  -5   3   0   23.30    5.11
  -3  -5   1  270.36   14.95
  -5   3   1  256.10   15.83
  -3  -5   2  136.78   11.85
  -5   3   2  127.10   11.70
   3   5   2  118.69    3.95
  -3  -5   3   14.60    4.11
  -5   3   3   18.07    4.97
  -3  -5   4   13.25    4.32
  -3  -5   4   15.45    4.12
  -5   3   4   13.58    4.11
  -3  -5   5   10.70    4.17
  -5   3   5    9.53    3.72
  -3  -5   5    9.11    2.95
  -3  -5   6    9.75    3.81
  -5   3   6    8.98    2.83
  -3  -5   7    4.00    2.23
  -5   3   7    7.93    3.87
  -3  -5   8   40.70    9.46
  -5   3   8   36.68    8.54
  -3  -5   9   28.54    8.06
  -5   3   9   26.08    7.54
  -3  -5  10    0.70    3.06
  -5   3  10   -0.44    2.36
  -3  -5  11    3.29    1.69
  -5   3  11    1.93    1.84
  -5   3  12    5.82    3.90
  -5   3  13    7.26    4.97
  -5   3  14    6.63    4.14
  -5   3  15   -2.77    3.14
  -5   3  16   14.77    7.95
   2   5 -19    8.41    4.58
   2   5 -18    2.34    3.12
   2   5 -17    0.49    2.00
  -5   2 -17    0.85    0.93
  -5   2 -16    0.67    0.44
   2   5 -16   -1.61    2.09
  -5   2 -15    4.75    3.12
   2   5 -15    4.35    3.18
  -5   2 -14    2.61    2.00
   2   5 -14    2.67    2.11
   2   5 -13   -0.63    1.84
  -5   2 -13    2.16    2.70
   2   5 -12    4.19    1.66
  -5   2 -12    5.35    2.82
  -5   2 -11   20.59    5.40
   2   5 -11   19.58    5.48
   2   5 -10    2.87    0.76
  -5   2 -10    4.12    2.45
   2   5  -9   33.92    6.87
  -5   2  -9   31.96    6.16
  -5   2  -8   20.93    4.91
   2   5  -8   17.45    4.47
   2   5  -7    3.83    1.85
  -5   2  -7    6.65    3.07
  -5   2  -6    7.89    2.89
  -5   2  -5   57.74    7.22
  -5   2  -4  236.17   14.24
  -5   2  -3   37.72    5.86
   2   5  -3   35.88    4.86
  -5   2  -2    0.77    0.46
   2   5  -2    3.92    1.15
  -5   2  -1  112.38    9.51
   2   5  -1   98.99    6.36
  -5   2   0   51.33    6.97
   2   5   0   50.61    3.93
  -5   2   1  100.93    9.65
   2   5   1  102.55    4.55
  -5   2   2    6.36    2.64
  -5   2   3   36.76    6.40
  -2  -5   3   37.22    6.68
  -2  -5   3   36.84    6.62
  -2  -5   4  236.46   16.68
  -5   2   4  241.67   17.47
  -2  -5   4  246.44   17.99
  -5   2   5   55.75    8.81
  -2  -5   5   57.53    8.33
  -2  -5   5   57.57    9.32
  -5   2   6    8.43    3.46
  -2  -5   6    9.10    3.95
  -2  -5   7    3.81    2.04
  -5   2   7    4.06    2.96
  -5   2   8   18.88    5.89
  -5   2   9   35.84    8.57
  -5   2  10    1.61    1.05
  -5   2  11   18.94    7.27
  -5   2  12    2.44    2.09
  -5   2  13    0.50    2.15
  -5   2  14    2.98    2.95
  -5   2  15    4.39    3.65
  -5   2  16    1.03    1.22
  -5   2  17    4.36    4.90
   1   5 -19    5.03    4.75
   1   5 -18   10.34    5.76
   1   5 -17   -0.71    0.59
  -5   1 -17    2.70    2.98
   1   5 -16   21.62    7.42
  -5   1 -16   18.02    5.85
   1   5 -15    7.30    4.08
  -5   1 -15    4.65    2.72
   1   5 -14    1.58    1.66
  -5   1 -14    2.91    2.53
   1   5 -13   17.81    5.99
  -5   1 -13   17.84    5.25
   1   5 -12   24.12    6.55
  -5   1 -12   26.25    6.13
  -5   1 -11   66.27    9.01
   1   5 -11   64.46   10.06
   1   5 -10    2.14    1.38
  -1  -5 -10    0.42    0.28
  -5   1 -10    1.02    0.77
   1   5  -9   20.23    4.61
  -1  -5  -9   19.53    3.00
  -5   1  -9   20.50    4.83
  -1  -5  -8    0.19    0.20
   1   5  -8   -0.30    1.88
   1   5  -7  122.78   10.78
  -1  -5  -7  115.16    5.81
  -5   1  -7  112.69   10.35
  -5   1  -6    5.79    2.25
   1   5  -6    3.93    1.59
  -5   1  -5   80.74    7.87
   1   5  -5   80.38    7.82
   1   5  -4   80.10    7.28
  -5   1  -4   78.42    7.79
  -5   1  -3  206.53   12.25
   1   5  -3  197.06   10.74
  -5   1  -2    7.69    3.10
   1   5  -2    8.89    2.00
   1   5  -1   11.84    2.15
  -5   1  -1   16.66    4.05
   1   5   0  168.65    7.26
  -5   1   0  161.84   11.92
   1   5   1   12.63    1.75
  -5   1   1    9.27    1.90
  -1  -5   2   10.76    3.61
   1   5   2    9.89    1.35
  -5   1   2    9.71    3.60
  -1  -5   3  202.25   15.34
  -5   1   3  190.06   14.92
  -1  -5   4   73.98    9.38
  -5   1   4   75.07    9.83
  -5   1   5   78.24   10.46
  -5   1   6    5.13    2.82
  -5   1   7  112.42   13.91
  -5   1   8    1.42    0.67
  -5   1   9   21.73    6.51
  -5   1  10   -0.78    1.19
  -5   1  11   67.36   13.05
  -5   1  12   23.09    8.02
  -5   1  13   12.93    6.82
  -5   1  14    4.04    3.36
  -5   1  15    5.15    5.22
  -5   1  16   19.04    9.82
  -5   1  17    0.66    2.18
  -5   1  18   11.14    8.07
   0   5 -19   -0.37    2.05
   0   5 -18    4.29    4.19
   0   5 -17   11.01    5.65
   0   5 -16   12.68    5.36
  -5   0 -16   13.74    5.02
   0   5 -15    3.44    3.56
  -5   0 -15    2.79    2.71
   0   5 -14   10.74    4.78
  -5   0 -14   14.49    4.72
  -5   0 -13    9.86    3.84
   0   5 -13    5.49    3.10
   0  -5 -12   10.06    3.26
   0   5 -12   16.11    5.09
  -5   0 -12   14.25    4.11
   0   5 -11   13.72    4.39
  -5   0 -11   16.72    4.40
   0   5 -10    5.50    3.01
  -5   0 -10    9.09    3.29
  -5   0  -9   17.76    4.40
   0   5  -9   14.89    3.95
   0   5  -8   51.43    7.23
  -5   0  -8   53.44    7.20
  -5   0  -7   17.18    3.77
   0   5  -7   16.12    3.94
   0   5  -6   53.65    6.66
  -5   0  -6   55.69    6.56
  -5   0  -5   92.92    8.30
   0   5  -5   98.84    8.53
  -5   0  -4   86.22    8.06
   0   5  -4   95.43    7.89
   0   5  -3  210.11   11.10
  -5   0  -3  200.40   11.88
   0   5  -2   62.75    5.52
  -5   0  -2   61.33    6.95
  -5   0  -1    2.55    1.39
   0   5  -1    1.12    0.34
  -5   0   0   74.31    8.01
   0   5   0   80.93    5.51
   0  -5   1    1.29    1.46
   0   5   1    2.66    1.04
  -5   0   1    4.22    2.40
   0  -5   2   68.89    8.90
  -5   0   2   61.00    8.06
   0   5   2   66.18    4.38
   0  -5   3  208.86   15.73
   0   5   3  205.14    8.71
  -5   0   3  199.58   15.19
   0  -5   4   94.68   10.84
  -5   0   4   86.78   10.36
   0   5   4   91.55    6.15
   0   5   5   91.90    6.68
  -5   0   5   89.33   11.46
  -5   0   6   56.11    9.29
   0   5   6   53.75    5.68
  -5   0   7   14.17    5.04
   0   5   7   16.39    3.48
  -5   0   8   48.30   10.08
   0   5   8   52.08    7.16
   0   5   9   12.78    3.90
  -5   0   9   15.06    5.59
  -5   0  10    4.39    3.21
   0   5  10    7.13    3.16
  -5   0  11   14.72    6.26
   0   5  11   15.25    5.36
  -5   0  12   11.81    6.14
  -5   0  13    5.37    4.16
  -5   0  14   14.68    7.23
  -5   0  15    2.61    3.61
  -5   0  16   11.40    7.40
  -5   0  17   10.46    8.49
  -5   0  18    4.02    5.13
  -1   5 -19   -2.26    3.61
  -1   5 -18   -0.54    2.91
  -1   5 -17    0.19    2.26
  -1   5 -16    9.40    4.44
  -5  -1 -15    7.55    3.62
  -1   5 -15    7.54    4.35
  -1   5 -14   -1.95    2.03
  -5  -1 -14    2.37    2.30
  -1   5 -13   42.58    8.64
  -5  -1 -13   44.88    7.66
  -1   5 -12    9.43    4.01
  -5  -1 -12   11.29    4.01
  -1   5 -11   23.02    5.97
  -5  -1 -11   22.34    5.18
  -1   5 -10   16.44    4.48
  -5  -1 -10   14.05    4.11
  -5  -1  -9   84.96    8.81
  -1   5  -9   84.61    9.95
  -5  -1  -8   33.01    5.47
  -1   5  -8   44.19    7.06
  -1   5  -7   53.86    7.22
  -5  -1  -7   51.67    6.19
  -5  -1  -6   35.40    5.42
  -1   5  -6   43.20    6.15
  -5  -1  -5   53.04    5.95
  -1   5  -5   48.30    5.99
  -5  -1  -4   41.31    5.36
  -1   5  -4   47.54    5.61
  -1   5  -3   93.19    7.61
  -5  -1  -3   91.76    7.94
  -1   5  -2   23.48    3.61
  -5  -1  -2   24.17    4.27
  -1   5  -1  489.24   15.71
  -5  -1  -1  499.38   20.25
   1  -5   0   40.57    6.71
  -1   5   0   39.33    4.29
  -5  -1   0   40.86    6.26
   1  -5   1  500.88   23.90
  -5  -1   1  487.51   21.66
  -1   5   1  507.40   14.78
   1  -5   2   23.21    5.36
  -1   5   2   25.61    3.44
  -5  -1   2   22.15    4.74
   1  -5   3   96.13   10.96
  -1   5   3   93.35    7.13
  -5  -1   3   88.11   10.07
  -5  -1   4   43.95    7.59
  -1   5   4   50.30    5.79
  -5  -1   5   49.80    8.37
  -1   5   5   53.38    6.28
  -1   5   6   42.22    6.03
  -5  -1   6   44.11    8.47
  -1   5   7   50.87    7.03
  -5  -1   7   52.78    9.75
  -1   5   8   40.19    6.60
  -5  -1   8   38.25    8.61
  -5  -1   9   77.14   12.86
  -1   5   9   79.08   10.03
  -1   5  10    9.68    3.68
  -5  -1  10    9.31    4.59
  -5  -1  11   16.14    6.54
  -1   5  11   19.31    5.77
  -1   5  12    6.43    3.60
  -5  -1  12    7.53    4.03
  -5  -1  13   41.18   11.78
  -1   5  13   43.15    9.67
  -5  -1  14   -0.35    3.34
  -5  -1  15    4.52    2.69
  -5  -1  16   10.51    7.28
  -5  -1  17    4.33    4.74
  -5  -1  18    1.95    2.94
  -2   5 -18    2.75    0.63
   5   2 -18   -1.71    2.25
  -2   5 -17   13.96    5.12
  -2   5 -16   -0.90    2.55
  -2   5 -15   -2.64    3.67
  -2   5 -14    5.41    2.03
  -5  -2 -14    7.24    3.35
  -2   5 -13   35.49    7.45
  -5  -2 -13   40.23    7.26
  -2   5 -12   -4.36    3.61
  -5  -2 -12    1.69    1.98
  -5  -2 -11   36.63    6.32
  -2   5 -11   27.18    5.68
  -5  -2 -10   10.19    3.71
  -2   5 -10    3.72    1.01
  -2   5  -9   15.25    3.38
  -5  -2  -9   17.98    3.74
  -5  -2  -8    4.23    1.96
  -2   5  -8   -2.30    3.36
  -5  -2  -7   70.57    7.23
  -2   5  -7   69.90    8.04
  -2   5  -6   54.32    6.82
  -5  -2  -6   59.41    6.07
  -5  -2  -5  183.77   10.67
  -2   5  -5  190.44   12.52
  -5  -2  -4   77.03    6.87
  -2   5  -4   74.18    7.29
  -2   5  -3   17.42    3.73
  -5  -2  -3   15.60    3.41
  -2   5  -2  168.78   10.36
  -5  -2  -2  160.38   11.01
  -5  -2  -1   46.33    6.18
  -2   5  -1   40.91    4.98
   2  -5  -1   43.40    6.93
   2  -5   0 1435.86   40.74
  -5  -2   0 1491.29   36.38
  -2   5   0 1453.07   28.93
   2  -5   1   39.62    6.88
  -5  -2   1   38.30    6.10
  -2   5   1   39.95    4.40
  -2   5   2  164.53   10.00
   2  -5   2  159.33   14.28
  -5  -2   2  168.98   13.73
  -5  -2   3   16.51    4.56
  -2   5   3   11.97    2.20
  -2   5   4   71.57    7.95
  -5  -2   4   69.91    9.80
  -5  -2   4   68.00    5.11
  -5  -2   5  185.87   16.75
  -2   5   5  166.24   12.91
  -5  -2   6   59.71   10.04
  -2   5   6   56.10    7.79
  -5  -2   7   72.51   11.80
  -2   5   7   72.58    9.31
  -5  -2   8    2.96    2.20
  -2   5   8    4.29    2.63
  -5  -2   9   16.29    5.84
  -2   5   9   18.74    5.21
  -5  -2  10   10.36    4.69
  -2   5  10    7.24    3.72
  -2   5  11   31.55    7.66
  -5  -2  11   31.92    9.90
  -2   5  12    2.19    2.27
  -5  -2  12    0.30    1.81
  -2   5  13   33.08    8.89
  -5  -2  13   37.28   11.61
  -5  -2  14    6.15    3.71
  -5  -2  15    0.76    2.47
  -5  -2  16    0.40    1.57
  -5  -2  17   12.82    8.17
  -5  -2  18    6.90    7.62
  -3   5 -18    9.11    4.44
   5   3 -18    6.47    5.66
   5   3 -17   17.07    7.76
  -3   5 -17   14.87    5.99
  -3   5 -16    5.80    3.23
  -3   5 -15    2.69    1.79
  -3   5 -14   10.30    3.72
  -3   5 -13    2.68    1.97
  -5  -3 -12   16.70    4.33
  -3   5 -12    6.36    2.94
  -5  -3 -11   26.64    5.24
  -3   5 -11   23.37    5.49
  -3   5 -10   33.51    6.13
  -5  -3 -10   35.54    5.48
  -3   5  -9    7.41    2.26
  -5  -3  -9   10.88    2.74
  -5  -3  -8   34.56    4.86
  -3   5  -8   28.92    5.57
  -5  -3  -7   31.23    4.45
  -3   5  -7   31.67    5.46
  -3   5  -6  122.54   10.88
  -5  -3  -6  119.57    8.08
  -3   5  -5  103.96   10.02
  -5  -3  -5    4.64    2.21
  -5  -3  -4    0.22    0.63
  -3   5  -4  251.03   14.57
   3  -5  -3  112.98   11.15
  -3   5  -3  116.18    9.85
   3  -5  -2   53.77    7.92
  -3   5  -2   59.50    6.68
  -5  -3  -2   58.00    6.61
  -3   5  -1   21.76    4.12
   3  -5  -1   23.83    5.11
  -5  -3  -1   25.95    4.60
   3  -5   0    1.90    1.92
  -3   5   0    0.33    0.45
  -5  -3   0    1.51    1.14
  -5  -3   1   24.16    4.92
   3  -5   1   24.41    5.47
  -3   5   1   29.00    4.81
  -5  -3   2   61.38    8.28
  -3   5   2   58.18    6.88
  -5  -3   3  111.66   12.05
  -3   5   3  105.50    9.61
  -3   5   4  251.14   16.03
  -5  -3   4  256.67   19.13
  -5  -3   5   98.61   12.42
  -5  -3   5   97.71    7.74
  -3   5   5   99.62   10.59
  -5  -3   6  120.13   14.71
  -3   5   6  121.39   12.58
  -3   5   7   32.89    6.75
  -5  -3   7   32.30    8.09
  -3   5   8   28.63    6.73
  -5  -3   8   28.79    7.82
  -3   5   9    9.67    3.96
  -5  -3   9    8.73    4.96
  -5  -3  10   38.61   10.36
  -3   5  10   37.33    8.57
  -3   5  11   24.21    7.11
  -5  -3  11   32.54    9.73
  -5  -3  12   12.56    6.13
  -3   5  12    9.03    4.12
  -5  -3  13    4.20    4.10
  -3   5  13    4.79    3.63
  -3   5  14    7.73    4.92
  -5  -3  14    5.72    3.56
  -5  -3  15    2.46    1.67
  -5  -3  16   10.17    7.37
  -5  -3  17   19.95    9.86
   5   4 -18    2.21    0.74
  -4   5 -18   -1.20    2.59
  -4   5 -17   -1.28    2.38
   5   4 -17   -4.23    4.67
   5   4 -16    1.38    2.15
  -4   5 -16    1.87    1.56
  -4   5 -15    7.79    3.23
  -4   5 -14    3.86    2.46
  -4   5 -13   25.00    6.50
  -4   5 -12   27.16    6.28
  -4   5 -11    9.30    3.57
  -4   5 -10    0.96    1.14
  -4   5  -9   58.48    8.80
  -4   5  -8    9.81    3.94
  -5  -4  -7    0.15    1.26
  -4   5  -7   84.63   10.09
  -5  -4  -6    0.04    0.09
  -4   5  -6    6.01    3.43
  -4   5  -5  104.00   10.63
   4  -5  -5  129.21   12.13
   4  -5  -4   98.84   10.57
  -4   5  -4   91.40    9.25
   4  -5  -3  186.72   14.82
  -4   5  -3  170.87   12.56
   4  -5  -2   75.39    9.69
  -4   5  -2   71.15    8.08
  -5  -4  -2   81.27    7.63
  -4   5  -1   25.51    4.60
   4  -5  -1   28.06    6.09
  -5  -4  -1   26.47    4.48
  -5  -4   0   21.66    4.52
  -4   5   0   16.07    3.00
  -5  -4   1   25.36    5.14
  -4   5   1   28.63    5.19
  -5  -4   2   72.60    9.48
  -4   5   2   68.05    8.13
  -5  -4   3  184.00   15.83
  -4   5   3  167.41   13.20
  -5  -4   4   94.78   11.96
  -4   5   4   94.62   10.80
  -4   5   5  104.53   11.83
  -5  -4   5  107.77   13.48
  -5  -4   5  102.69    9.55
  -5  -4   6    7.40    4.00
  -4   5   6    4.98    1.96
  -4   5   7   84.17   11.57
  -5  -4   7   76.64   12.76
  -5  -4   8    8.60    4.18
  -4   5   8    7.39    3.42
  -4   5   9   66.68   11.36
  -5  -4   9   61.30   12.26
  -5  -4  10    0.92    0.63
  -4   5  10    0.86    2.27
  -4   5  11   11.34    5.25
  -5  -4  11    9.60    4.54
  -4   5  12   25.09    8.29
  -5  -4  12   32.30   10.12
  -4   5  13   27.02    8.68
  -5  -4  13   27.26    9.52
  -5  -4  14    1.50    0.81
  -4   5  14    3.47    3.31
  -5  -4  15    9.38    6.98
  -5  -4  16    2.03    2.15
   5   5 -18   -2.55    1.78
  -5   5 -17   -1.63    2.29
   5   5 -17   -0.04    2.85
  -5   5 -16    4.41    3.26
   5   5 -16    2.77    3.73
  -5   5 -15    1.98    1.78
   5   5 -15   -2.04    2.15
  -5   5 -14    0.67    1.21
  -5   5 -13    9.00    4.12
  -5   5 -12   35.06    7.73
  -5   5 -11    2.19    2.08
  -5   5 -10    2.55    1.91
  -5   5  -9    9.35    3.97
  -5   5  -8  135.92   13.00
   5  -5  -8    0.02    0.26
  -5   5  -7  117.84   12.17
   5  -5  -7    0.18    0.42
  -5   5  -6  161.76   13.65
   5  -5  -6   -0.06    0.19
  -5   5  -5    8.00    3.41
   5  -5  -5   -0.50    0.92
   5  -5  -4   -0.26    1.14
  -5   5  -4   83.70    9.53
  -5   5  -3  176.15   13.77
  -5  -5  -3  156.15    8.98
  -5  -5  -2   13.09    2.97
  -5   5  -2   10.79    3.05
  -5  -5  -1   57.31    6.85
  -5   5  -1   49.88    6.59
  -5  -5   0   11.17    3.57
  -5   5   0   18.52    5.27
  -5  -5   1   53.44    7.82
  -5   5   1   61.06    7.99
  -5   5   2   11.25    2.78
  -5  -5   2   12.21    3.94
  -5   5   3  167.28   14.29
  -5  -5   3  179.20   15.91
  -5  -5   4   84.31   11.75
  -5   5   4   81.66   10.74
  -5  -5   5    5.77    3.34
  -5   5   5    4.32    2.47
  -5  -5   5    4.88    2.35
  -5  -5   6  161.60   13.66
  -5  -5   6  185.08   19.41
  -5   5   6  163.59   16.47
  -5  -5   7  106.06   15.19
  -5   5   7  105.54   13.85
  -5  -5   8  134.99   17.98
  -5   5   8  130.44   16.14
  -5   5   9    8.05    4.40
  -5  -5   9    9.26    5.12
  -5  -5  10    2.99    2.71
  -5   5  10    1.30    1.34
  -5  -5  11    2.09    1.14
  -5   5  11    0.89    0.63
  -5  -5  12   39.78   11.68
  -5   5  12   29.98    9.19
  -5  -5  13    4.18    5.67
  -5   5  13    5.68    4.58
  -5  -5  14   -2.17    4.93
  -5   5  14    1.31    0.52
  -5  -5  15    0.48    1.64
   5   6 -18    0.92    1.36
   5   6 -17   -0.12    1.96
  -6   5 -17    3.66    3.32
  -6   5 -16    5.27    4.22
   5   6 -16   -0.46    1.27
  -6   5 -15    2.80    3.11
   5   6 -15    0.38    0.81
   5   6 -14    4.51    3.49
  -6   5 -14    9.62    5.02
  -6   5 -13    9.50    4.32
  -6   5 -12    4.94    3.56
  -6   5 -11    2.68    3.20
  -6   5 -10   16.55    5.52
  -6   5  -9   13.35    4.13
  -6   5  -8    8.30    4.23
   6  -5  -7    0.14    0.42
  -6   5  -7    5.97    3.35
   6  -5  -6   -0.63    0.96
  -6   5  -6   72.70    9.77
  -6   5  -5   14.34    4.54
  -6   5  -4  118.30   12.41
  -6   5  -3   26.04    5.69
  -6   5  -2    9.24    1.71
  -6   5  -1   56.15    8.83
  -5  -6  -1   37.71    5.66
  -5  -6   0   21.20    4.66
  -6   5   0   27.71    6.63
  -5  -6   1   38.44    6.80
  -6   5   1   40.82    7.15
  -6   5   2    9.25    2.05
  -5  -6   2   14.28    4.54
  -5  -6   3   28.80    6.57
  -6   5   3   26.15    5.93
  -5  -6   4  131.14   15.58
  -5  -6   4  131.94   13.52
  -6   5   4  129.70   14.30
  -6   5   5   15.67    5.31
  -5  -6   5   12.73    5.09
  -5  -6   5   11.89    3.88
  -5  -6   6   73.63   10.18
  -5  -6   6   79.36   13.37
  -6   5   6   74.76   11.61
  -5  -6   7    3.42    2.11
  -6   5   7    3.05    1.72
  -5  -6   8    9.42    4.34
  -6   5   8   12.12    5.53
  -6   5   9   12.35    4.91
  -5  -6   9   13.76    5.86
  -5  -6  10   14.46    6.56
  -6   5  10   15.52    5.94
  -5  -6  11    0.72    2.39
  -6   5  11    0.51    1.63
  -6   5  12   -0.81    2.20
  -5  -6  12    2.21    2.66
  -6   5  13    9.98    6.04
  -5  -6  13    8.90    6.39
  -6   5  14    4.00    2.04
   4   6 -18    3.49    4.74
  -6   4 -17    3.04    2.83
   4   6 -17    4.31    3.48
   4   6 -16    0.39    1.11
  -6   4 -16    3.88    3.40
   4   6 -15    0.21    0.88
  -6   4 -15    3.10    3.18
  -6   4 -14   14.95    5.82
   4   6 -14   12.27    5.25
  -6   4 -13    5.71    3.66
   4   6 -13    3.32    1.71
   4   6 -12    5.39    3.13
  -6   4 -12   11.72    4.66
  -6   4 -11    6.10    3.72
  -6   4 -10   42.37    8.32
  -6   4  -9    2.49    2.03
  -6   4  -8   26.36    5.93
  -6   4  -7    1.45    1.47
  -6   4  -6   84.13   10.26
  -6   4  -5   48.83    7.68
  -6   4  -4  106.53   10.71
  -6   4  -3   41.47    6.83
  -6   4  -2   84.40    9.45
  -4  -6  -1   19.27    3.48
  -6   4  -1   29.28    6.69
  -4  -6   0   91.73    8.88
  -6   4   0   85.28   10.16
  -4  -6   1   20.87    4.72
  -6   4   1   18.23    4.75
  -4  -6   2   99.09   11.27
  -6   4   2   90.65   10.69
  -4  -6   3   46.79    8.09
  -6   4   3   55.38    9.03
  -4  -6   4  108.55   12.26
  -4  -6   4  110.13   13.61
  -6   4   4  108.26   12.60
  -4  -6   5   50.43    8.50
  -4  -6   5   49.92    9.75
  -6   4   5   51.94    8.84
  -4  -6   6   85.25   13.45
  -4  -6   6   81.75   10.88
  -6   4   6   82.60   12.00
  -4  -6   7    0.95    1.44
  -6   4   7    1.00    0.59
  -6   4   8   23.14    7.24
  -4  -6   8   22.90    7.43
  -4  -6   9    1.16    2.10
  -6   4   9    6.06    3.55
  -6   4  10   42.40   10.82
  -4  -6  10   41.74   11.14
  -4  -6  11    4.09    3.12
  -6   4  11    3.72    2.95
  -6   4  12    5.75    4.55
  -6   4  13    4.19    1.80
  -6   4  14    9.52    6.54
  -6   4  15   -2.01    4.86
   3   6 -18    3.50    3.53
   3   6 -17    3.53    2.38
  -6   3 -17    5.71    3.64
  -6   3 -16    1.52    2.18
   3   6 -16   -1.98    3.46
   3   6 -15   -0.46    2.04
  -6   3 -15    3.92    3.04
   3   6 -14    2.33    2.00
  -6   3 -14    4.19    3.08
   3   6 -13    4.98    3.01
  -6   3 -13    6.78    3.73
   3   6 -12    7.69    3.25
  -6   3 -12   12.85    4.94
  -6   3 -11    8.96    3.98
   3   6 -11    1.49    1.18
  -6   3 -10   24.35    6.06
   3   6 -10   18.15    5.63
  -6   3  -9    0.92    1.47
   3   6  -9    1.16    1.39
  -6   3  -8    5.80    2.87
   3   6  -8    3.58    1.31
  -6   3  -7    5.08    3.47
  -6   3  -6   14.47    4.74
  -6   3  -5   62.66    8.19
  -6   3  -4   32.15    5.77
  -6   3  -3    1.79    1.58
  -6   3  -2    1.93    0.95
  -6   3  -1   95.82   10.15
   3   6  -1   91.92    6.72
   3   6   0   31.77    3.49
  -6   3   0   36.13    6.64
   3   6   1   91.23    4.94
  -6   3   1   90.74   10.27
  -3  -6   2    4.36    1.87
  -6   3   2   -0.92    3.65
  -6   3   3    5.91    3.47
  -3  -6   3    4.19    3.05
  -3  -6   3    3.85    1.84
  -3  -6   4   33.25    6.81
  -3  -6   4   31.35    7.00
  -6   3   4   30.11    6.72
  -3  -6   5   58.71    9.17
  -6   3   5   59.73    9.62
  -3  -6   5   58.71   10.14
  -3  -6   6   18.93    6.06
  -3  -6   6   16.41    4.89
  -6   3   6   15.47    4.64
  -3  -6   7    5.51    2.36
  -6   3   7    7.68    3.41
  -3  -6   8    1.99    1.60
  -6   3   8    6.12    4.05
  -6   3   9    2.39    2.03
  -6   3  10   19.26    6.67
  -6   3  11    4.11    1.04
  -6   3  12    9.73    6.04
  -6   3  13    5.00    4.56
  -6   3  14    3.17    2.76
  -6   3  15    1.66    2.15
  -6   3  16    0.54    2.14
   2   6 -18    1.04    2.40
   2   6 -17    7.12    4.41
   2   6 -16    7.85    4.92
  -6   2 -16    5.73    4.28
   2   6 -15   -0.65    2.28
  -6   2 -15    1.76    2.39
  -6   2 -14    5.08    3.25
   2   6 -14    1.30    1.77
   2   6 -13    1.97    1.49
  -6   2 -13    7.30    3.93
  -6   2 -12    7.96    3.59
   2   6 -12    7.18    3.13
  -6   2 -11    5.62    3.47
   2   6 -11    3.70    2.64
   2   6 -10   12.16    4.13
  -6   2 -10   12.11    4.43
  -6   2  -9    1.36    1.43
   2   6  -9    2.57    0.99
  -6   2  -8   27.77    5.77
   2   6  -8   33.98    6.50
   2   6  -7  136.00   11.94
  -6   2  -7  121.40   12.02
  -6   2  -6   10.83    4.00
   2   6  -6    9.97    3.03
  -6   2  -5  195.30   14.15
   2   6  -5  200.41   12.90
   2   6  -4    2.66    1.11
  -6   2  -4    3.84    1.98
  -6   2  -3   75.59    8.44
   2   6  -3   82.19    7.12
   2   6  -2   32.32    4.30
  -6   2  -2   40.53    7.16
   2   6  -1  296.18   11.82
  -6   2  -1  296.43   17.45
  -6   2   0    5.61    2.12
   2   6   0    6.50    1.58
   2   6   1  301.90    8.69
  -6   2   1  303.35   18.74
  -6   2   2   32.88    6.92
  -2  -6   3   78.48   10.44
  -6   2   3   82.78   10.66
  -2  -6   4    3.62    1.92
  -6   2   4    3.62    2.06
  -2  -6   5  173.81   16.12
  -6   2   5  194.26   17.15
  -6   2   6    9.98    4.00
  -6   2   7  129.75   15.71
  -6   2   8   35.67    8.76
  -6   2   9    2.46    2.54
  -6   2  10   10.47    5.37
  -6   2  11    2.58    2.96
  -6   2  12    5.15    3.26
  -6   2  13    4.20    4.51
  -6   2  14    3.71    4.02
  -6   2  15   -0.29    4.01
  -6   2  16    5.23    5.12
  -6   2  17    4.22    5.04
   1   6 -18    3.22    3.49
   1   6 -17    1.52    2.88
  -6   1 -16    8.15    4.26
   1   6 -16    9.25    4.77
  -6   1 -15   13.25    5.08
   1   6 -15    7.15    3.39
   1   6 -14    1.84    1.56
  -6   1 -14    3.91    3.07
   1   6 -13    3.18    2.23
  -6   1 -13    5.24    3.59
   1   6 -12   -1.64    2.28
  -6   1 -12    1.93    2.70
   1   6 -11   -1.04    1.84
  -6   1 -11    2.92    3.08
   1   6 -10    9.81    3.43
  -6   1 -10   10.32    3.49
  -6   1  -9   12.18    3.62
   1   6  -9   12.69    4.01
  -6   1  -8   19.44    4.75
   1   6  -8   24.51    5.07
   1   6  -7   85.90    9.28
  -6   1  -7   80.21    9.18
   1   6  -6   54.77    7.10
  -6   1  -6   50.74    7.24
   1   6  -5    4.86    1.77
  -6   1  -5    5.18    2.71
   1   6  -4   31.98    4.72
  -6   1  -4   27.26    4.55
  -6   1  -3  121.24   10.40
   1   6  -3  126.93    9.06
  -6   1  -2  150.60   11.54
   1   6  -2  142.10    8.95
  -6   1  -1  304.26   17.29
   1   6  -1  303.54   11.93
   1   6   0   21.79    2.81
  -6   1   0   15.08    3.30
  -6   1   1  283.97   17.96
   1   6   1  292.57    9.26
   1   6   2  134.42    5.57
  -6   1   2  139.46   13.26
  -1  -6   2  156.71   14.74
  -1  -6   3  128.75   13.76
  -6   1   3  127.21   13.01
  -1  -6   4   30.09    6.56
  -6   1   4   25.82    6.03
  -6   1   5    2.10    1.11
  -1  -6   5    5.99    3.23
  -6   1   6   57.88    9.74
  -6   1   7   90.15   12.57
  -6   1   8   20.18    6.57
  -6   1   9   13.73    5.35
  -6   1  10   10.29    5.35
  -6   1  11   -1.55    2.99
  -6   1  12   -0.04    1.06
  -6   1  13    2.19    2.07
  -6   1  14    3.87    4.76
  -6   1  15   12.89    7.20
  -6   1  16   10.20    7.25
  -6   1  17    2.80    4.88
   0   6 -18    7.17    3.87
   0   6 -17   11.21    5.43
   0   6 -16    7.17    4.36
   0   6 -15    3.90    2.63
  -6   0 -15    3.99    3.16
   0   6 -14    1.28    1.62
  -6   0 -14    4.02    3.40
  -6   0 -13   17.80    5.60
   0   6 -13   17.25    5.59
  -6   0 -12   20.68    5.46
   0   6 -12   25.23    6.03
  -6   0 -11    3.03    2.31
   0   6 -11    2.24    1.56
   0   6 -10    2.36    2.06
  -6   0 -10    2.28    1.87
   0   6  -9    1.88    1.58
  -6   0  -9    0.96    1.49
   0   6  -8    4.29    2.16
  -6   0  -8    6.11    2.67
  -6   0  -7   30.80    5.66
   0   6  -7   33.47    5.65
  -6   0  -6    1.67    1.60
   0   6  -6    2.56    2.06
  -6   0  -5   63.20    7.52
   0   6  -5   68.88    7.76
   0   6  -4   69.84    7.30
  -6   0  -4   55.46    7.15
  -6   0  -3   53.40    7.33
   0   6  -3   49.84    5.53
  -6   0  -2  120.15   10.76
   0   6  -2  127.14    8.59
  -6   0  -1  102.63    9.98
   0   6  -1   99.75    7.14
  -6   0   0   84.91    9.71
   0   6   0  102.08    6.72
   0   6   1   93.41    6.04
  -6   0   1   91.87   10.74
   0  -6   1   98.22   11.77
  -6   0   2  133.78   13.02
   0  -6   2  129.47   13.62
   0   6   2  126.84    6.57
  -6   0   3   52.18    8.27
   0   6   3   51.17    4.60
   0  -6   3   49.77    8.60
   0  -6   4   59.97    9.51
  -6   0   4   63.51    9.36
   0   6   4   65.66    5.42
  -6   0   5   66.24   10.40
   0   6   5   61.54    5.33
   0   6   6    1.35    0.82
  -6   0   6   -0.39    1.23
  -6   0   7   33.54    7.70
  -6   0   8    3.65    2.61
  -6   0   9   -0.15    1.50
  -6   0  10   -1.05    3.46
  -6   0  11    0.02    1.75
  -6   0  12   22.25    8.12
  -6   0  13   14.01    7.44
  -6   0  14   -0.27    3.14
  -6   0  15    3.44    2.31
  -6   0  16    9.04    6.00
  -6   0  17    7.10    6.72
  -6   0  18    0.71    1.24
  -1   6 -18    0.19    1.17
  -1   6 -17   -2.88    3.02
  -1   6 -16    1.37    2.24
  -1   6 -15    3.80    1.38
  -6  -1 -14    6.86    3.91
  -1   6 -14    5.39    2.46
  -6  -1 -13   10.24    4.03
  -1   6 -13    6.40    3.88
  -6  -1 -12    4.04    2.04
  -1   6 -12    5.49    2.94
  -6  -1 -11    1.20    0.94
  -1   6 -11    2.92    2.33
  -6  -1 -10    6.99    2.74
  -1   6 -10    9.54    4.10
  -1   6  -9   30.61    6.23
  -6  -1  -9   28.69    5.40
  -6  -1  -8   34.89    5.76
  -1   6  -8   35.17    6.36
  -1   6  -7   26.10    5.06
  -6  -1  -7   28.09    5.24
  -6  -1  -6  109.81    9.77
  -1   6  -6  105.35    9.77
  -6  -1  -5   48.99    6.47
  -1   6  -5   59.18    6.85
  -1   6  -4   82.18    7.90
  -6  -1  -4   81.78    8.67
  -1   6  -3  143.64   10.11
  -6  -1  -3  143.28   10.96
  -1   6  -2  162.88   10.40
  -6  -1  -2  151.36   11.90
  -1   6  -1  248.98   12.02
  -6  -1  -1  236.47   15.36
  -6  -1   0    2.92    2.53
  -1   6   0    1.18    1.11
   1  -6   0    1.63    2.60
   1  -6   1  254.85   18.91
  -6  -1   1  236.34   16.93
  -1   6   1  248.09   11.14
   1  -6   2  151.52   14.61
  -6  -1   2  144.17   13.62
  -1   6   2  156.55    8.72
  -6  -1   3  135.78   13.56
  -1   6   3  140.92    9.19
   1  -6   3  146.20   14.62
  -6  -1   4   81.51   10.90
  -1   6   4   82.60    7.58
  -6  -1   5   56.88    9.55
  -1   6   5   60.12    6.72
  -6  -1   6  107.18   13.86
  -1   6   6  100.96    9.08
  -1   6   7   27.70    5.13
  -6  -1   7   29.58    7.22
  -1   6   8   28.62    5.39
  -6  -1   8   34.55    8.50
  -1   6   9   26.47    5.81
  -6  -1   9   24.29    7.27
  -6  -1  10    6.09    4.29
  -1   6  10    6.73    3.06
  -6  -1  11    4.05    2.62
  -6  -1  12    6.54    4.95
  -6  -1  13    4.46    3.01
  -6  -1  14    5.03    4.65
  -6  -1  15    7.50    5.97
  -6  -1  16    2.36    2.99
  -6  -1  17    2.94    4.50
  -6  -1  18   -3.85    5.41
  -2   6 -18   -0.45    2.45
  -2   6 -17   -1.84    3.28
  -2   6 -16    2.71    2.43
  -2   6 -15   -1.19    1.87
  -2   6 -14    0.52    1.52
  -6  -2 -13    2.02    2.12
  -2   6 -13    1.06    1.39
  -2   6 -12    4.60    2.35
  -6  -2 -12   10.35    3.96
  -6  -2 -11   11.41    3.50
  -2   6 -11    6.27    1.74
  -2   6 -10   -4.05    3.57
  -6  -2 -10    3.04    2.13
  -2   6  -9   66.95    8.87
  -6  -2  -9   68.96    8.41
  -2   6  -8   38.34    6.30
  -6  -2  -8   46.25    6.38
  -2   6  -7   32.72    5.55
  -6  -2  -7   31.09    5.11
  -2   6  -6   58.57    7.50
  -6  -2  -6   57.47    6.65
  -2   6  -5   47.57    6.53
  -6  -2  -5   79.69    7.80
  -2   6  -4   98.66    9.27
  -6  -2  -4   91.90    8.34
  -6  -2  -3   38.06    5.52
  -2   6  -3   45.03    6.08
  -2   6  -2   28.68    4.58
  -6  -2  -2   19.81    3.59
  -2   6  -1   15.94    3.48
  -6  -2  -1   15.83    4.02
   2  -6  -1   16.97    4.80
  -6  -2   0   44.58    7.09
  -2   6   0   43.98    5.48
   2  -6   0   41.42    7.74
  -6  -2   1   14.39    4.02
  -2   6   1   11.24    2.31
   2  -6   1   13.44    4.74
   2  -6   2   26.29    6.07
  -2   6   2   30.04    4.69
  -6  -2   2   24.59    5.38
  -6  -2   3   41.70    7.54
  -2   6   3   38.50    5.24
  -2   6   4   97.60    9.52
  -6  -2   4   95.78   12.00
  -6  -2   5   50.36    9.42
  -2   6   5   49.64    7.09
  -6  -2   6   60.40   11.02
  -2   6   6   68.41    8.78
  -6  -2   7   37.37    8.84
  -2   6   7   34.15    6.41
  -6  -2   8   41.24    9.15
  -2   6   8   41.12    7.14
  -6  -2   9   64.77   12.70
  -2   6   9   64.83    9.62
  -2   6  10    1.45    0.61
  -6  -2  10    1.15    2.93
  -2   6  11    7.29    3.68
  -6  -2  11    6.08    3.33
  -2   6  12    6.30    3.32
  -6  -2  12    8.37    4.88
  -6  -2  13    1.25    2.52
  -6  -2  14    7.35    6.35
  -6  -2  15    0.71    2.54
  -6  -2  16    3.77    4.54
  -6  -2  17    3.20    5.43
  -6  -2  18    0.66    2.79
   6   3 -18    1.30    0.81
  -3   6 -18    3.72    3.17
  -3   6 -17   -0.32    1.96
  -3   6 -16   -0.68    2.39
  -3   6 -15    5.52    2.49
  -3   6 -14   14.63    4.59
  -3   6 -13   -1.42    2.21
  -3   6 -12   -0.51    2.81
  -3   6 -11   -0.86    1.52
  -6  -3 -11    1.90    1.69
  -3   6 -10   49.82    8.41
  -6  -3 -10   53.79    7.42
  -6  -3  -9   51.19    6.65
  -3   6  -9   45.42    7.46
  -3   6  -8   36.57    6.56
  -6  -3  -8   33.37    5.06
  -3   6  -7  134.96   12.37
  -6  -3  -7   86.19    7.77
  -6  -3  -6    0.89    1.27
  -3   6  -6    6.52    2.39
  -6  -3  -5    0.06    0.69
  -3   6  -5   21.46    4.64
  -6  -3  -4   -0.32    0.85
  -3   6  -4   11.55    3.74
   3  -6  -3   45.62    7.89
  -3   6  -3   44.01    6.27
   3  -6  -2    6.69    3.20
  -3   6  -2    6.24    2.40
  -6  -3  -2   -2.30    2.45
  -3   6  -1   80.93    8.05
  -6  -3  -1   78.21    9.19
   3  -6  -1   80.78   10.57
   3  -6   0   69.88    9.97
  -3   6   0   65.51    6.98
  -6  -3   0   66.51    8.90
   3  -6   1   78.18   10.87
  -6  -3   1   79.71    9.88
  -3   6   1   89.58    8.36
  -3   6   2    7.26    2.64
  -6  -3   2    4.17    2.21
  -6  -3   3   42.37    7.64
  -3   6   3   41.06    5.89
  -6  -3   4    9.31    3.66
  -3   6   4   10.05    3.78
  -3   6   5   24.51    5.46
  -6  -3   5   23.23    3.61
  -6  -3   5   24.83    6.48
  -6  -3   6    3.67    2.17
  -3   6   6    5.24    2.28
  -6  -3   7  141.85   17.18
  -3   6   7  141.13   14.24
  -6  -3   8   37.98    9.31
  -3   6   8   35.38    7.33
  -6  -3   9   42.94   11.09
  -3   6   9   45.27    8.99
  -6  -3  10   50.31   11.71
  -3   6  10   47.45    9.31
  -6  -3  11    2.39    3.94
  -3   6  11    1.44    1.54
  -3   6  12   -0.36    2.05
  -6  -3  12    1.01    1.76
  -6  -3  13    0.13    2.95
  -6  -3  14   14.75    8.00
  -6  -3  15    5.80    4.86
  -6  -3  16    0.91    1.25
  -6  -3  17    0.04    2.50
  -6  -3  18    2.38    4.83
   6   4 -18   -5.71    5.32
  -4   6 -18    3.62    3.54
  -4   6 -17    4.22    2.45
  -4   6 -16   -0.23    0.52
  -4   6 -15    1.96    1.62
  -4   6 -14    8.07    3.99
  -4   6 -13    7.52    3.32
  -4   6 -12    2.03    0.76
  -4   6 -11   48.16    8.73
  -4   6 -10   28.77    6.63
  -4   6  -9   60.01    9.26
  -4   6  -8   44.20    7.85
  -6  -4  -7    0.12    0.11
  -4   6  -7   65.56    9.17
  -4   6  -6   84.39   10.06
  -6  -4  -6   -0.05    0.38
  -4   6  -5   38.95    6.82
   4  -6  -5   44.67    7.84
   4  -6  -4   21.89    5.48
  -4   6  -4   21.19    4.60
   4  -6  -3   15.09    4.54
  -4   6  -3   19.44    4.62
   4  -6  -2    1.72    0.55
  -6  -4  -2    0.69    1.03
   4  -6  -1   10.36    3.92
  -6  -4  -1   13.37    3.69
  -4   6  -1   10.15    2.65
   4  -6   0   13.17    4.41
  -4   6   0    9.36    1.88
  -6  -4   0   12.45    3.25
  -4   6   1   20.02    4.86
  -6  -4   1   14.49    4.53
  -4   6   2    5.68    2.81
  -6  -4   2    3.14    2.41
  -4   6   3    9.48    2.33
  -6  -4   3   12.70    4.11
  -6  -4   4   19.32    5.72
  -4   6   4   24.44    5.79
  -6  -4   5   35.58    8.01
  -4   6   5   37.77    7.26
  -6  -4   5   34.21    5.28
  -6  -4   6   80.14    8.25
  -6  -4   6   81.57   12.54
  -4   6   6   90.19   11.52
  -6  -4   7   61.71   11.48
  -4   6   7   68.26   10.75
  -6  -4   8   44.09   10.58
  -4   6   8   40.50    8.78
  -6  -4   9   54.28   12.02
  -4   6   9   55.84   10.48
  -6  -4  10   30.35    9.81
  -4   6  10   24.27    7.31
  -4   6  11   47.31   10.48
  -6  -4  11   47.25   12.66
  -4   6  12    3.61    3.17
  -6  -4  12    2.62    2.53
  -4   6  13    8.18    4.84
  -6  -4  13    6.24    5.75
  -6  -4  14    6.16    6.18
  -6  -4  15    4.36    4.60
  -6  -4  16   -3.23    5.14
  -6  -4  17   -2.53    3.46
   6   5 -18   -3.41    3.30
   6   5 -17   -3.62    3.55
  -5   6 -17    4.80    3.47
   6   5 -16    2.37    0.51
  -5   6 -16    2.62    2.27
  -5   6 -15    5.15    3.22
  -5   6 -14    4.97    3.32
  -5   6 -13    6.01    3.53
  -5   6 -12    7.61    3.90
  -5   6 -11    3.27    2.74
  -5   6 -10   14.91    5.30
  -5   6  -9   26.10    6.27
   5  -6  -8    0.51    1.36
  -5   6  -8    5.33    3.55
   5  -6  -7    0.22    0.90
  -5   6  -7    7.33    3.68
   5  -6  -6    1.18    1.55
  -5   6  -6   69.72    9.34
   5  -6  -5    2.42    2.30
  -5   6  -5   52.13    8.15
   5  -6  -4    8.28    3.61
  -6  -5  -4    0.00    0.25
  -5   6  -3  106.84   11.26
   5  -6  -3   83.96   10.87
  -5   6  -2   63.35    8.32
   5  -6  -2   57.58    9.62
  -6  -5  -2   52.06    6.39
  -5   6  -1    5.56    0.73
  -6  -5  -1    9.40    2.81
  -6  -5   0  114.28   11.45
  -5   6   0  131.72   12.04
  -6  -5   1   16.33    4.92
  -5   6   1   19.06    5.03
  -5   6   2   61.40    8.70
  -6  -5   2   63.91    9.66
  -6  -5   3  110.75   13.19
  -5   6   3   98.15   11.06
  -6  -5   4   54.83    9.89
  -5   6   4   61.04    9.33
  -6  -5   5   51.87    7.54
  -6  -5   5   53.08   10.24
  -5   6   5   50.76    8.83
  -6  -5   6   75.63   13.21
  -5   6   6   72.40   11.12
  -6  -5   6   66.63    8.44
  -6  -5   7    6.14    3.78
  -5   6   7    3.63    0.49
  -6  -5   8    2.85    1.55
  -5   6   8    5.51    3.32
  -6  -5   9   20.37    7.67
  -5   6   9   20.55    6.78
  -6  -5  10   14.49    6.79
  -5   6  10   12.84    5.47
  -6  -5  11    3.37    1.12
  -5   6  11    6.04    3.81
  -6  -5  12    8.94    5.92
  -5   6  12    5.76    3.39
  -6  -5  13    0.17    4.62
  -5   6  13    0.87    1.96
  -6  -5  14    2.68    3.61
  -6  -5  15    1.96    2.34
  -6  -5  16    4.23    4.04
  -6   6 -17    4.04    3.39
   6   6 -17   -4.60    4.60
  -6   6 -16    3.99    3.51
   6   6 -16    2.42    3.76
   6   6 -15   13.43    6.52
  -6   6 -15   17.59    6.67
  -6   6 -14    3.68    3.76
  -6   6 -13    5.23    4.14
  -6   6 -12    6.04    4.31
  -6   6 -11    7.67    3.74
  -6   6 -10   12.85    4.70
  -6   6  -9    2.60    2.21
   6  -6  -8   -0.16    0.74
  -6   6  -8    9.54    4.23
   6  -6  -7    0.02    0.52
  -6   6  -7   26.50    6.38
   6  -6  -6    0.16    0.34
  -6   6  -6   37.13    7.72
   6  -6  -5   -0.51    1.31
  -6   6  -5    7.46    3.95
  -6   6  -4   65.78    9.22
  -6   6  -3    3.47    1.89
  -6  -6  -2   47.93    6.26
  -6   6  -2   37.72    6.90
  -6  -6  -1   -0.70    1.70
  -6   6  -1   12.91    5.72
  -6  -6   0   48.30    7.25
  -6   6   0   56.32    8.73
  -6   6   1    8.56    3.71
  -6  -6   1    0.94    1.28
  -6  -6   2   47.27    8.18
  -6   6   2   47.02    7.95
  -6  -6   3    5.07    2.25
  -6   6   3   -0.11    4.16
  -6  -6   4   66.30   11.18
  -6   6   4   62.80   10.34
  -6   6   5    3.13    2.05
  -6  -6   5    6.28    3.08
  -6  -6   5    3.34    2.92
  -6  -6   6   40.04    7.30
  -6  -6   6   42.93    9.95
  -6   6   6   40.47    8.80
  -6  -6   7   26.37    8.16
  -6   6   7   23.83    6.08
  -6   6   8   10.42    4.98
  -6  -6   8    8.61    5.09
  -6  -6   9    1.23    1.22
  -6   6   9    3.35    3.09
  -6  -6  10   14.74    7.02
  -6   6  10   12.44    5.83
  -6  -6  11    7.64    5.96
  -6   6  11    6.46    4.37
  -6  -6  12    2.73    1.83
  -6   6  12    3.95    3.42
  -6  -6  13    5.24    4.68
  -6   6  13    2.99    3.23
  -6  -6  14   -0.25    2.21
  -6  -6  15   18.20    9.58
  -7   6 -16    2.18    2.18
   6   7 -16    1.13    1.89
   6   7 -15    1.25    0.38
  -7   6 -15    2.57    2.45
   6   7 -14   -0.38    3.47
  -7   6 -14    4.78    3.40
  -7   6 -13    8.17    4.37
   6   7 -13    0.14    1.42
  -7   6 -12    0.53    0.31
  -7   6 -11    1.29    1.94
  -7   6 -10    2.41    1.73
  -7   6  -9    1.35    2.23
  -7   6  -8    4.04    2.91
  -7   6  -7    9.38    3.83
  -7   6  -6   10.77    4.49
  -7   6  -5   13.26    4.95
  -7   6  -4    7.95    3.46
  -7   6  -3   76.81   10.41
  -7   6  -2  181.50   16.20
  -7   6  -1   56.68    9.48
  -6  -7   0   16.90    4.73
  -7   6   0   18.22    5.34
  -6  -7   1   56.56    9.08
  -7   6   1   46.15    8.51
  -6  -7   2  172.22   16.86
  -7   6   2  155.37   16.25
  -6  -7   3   95.64   13.32
  -7   6   3   86.11   12.06
  -6  -7   4   11.09    4.50
  -6  -7   4   13.17    5.20
  -7   6   4   11.96    5.13
  -6  -7   5   12.42    4.23
  -7   6   5   12.87    5.06
  -6  -7   5   12.98    5.48
  -7   6   6    7.77    3.32
  -6  -7   6   12.59    5.64
  -6  -7   6    8.81    3.80
  -6  -7   7    6.14    2.50
  -6  -7   7    9.87    5.71
  -7   6   7    8.29    3.87
  -6  -7   8    5.46    3.89
  -7   6   8    4.24    3.12
  -6  -7   9    0.11    3.73
  -7   6   9    2.28    1.61
  -6  -7  10    3.01    3.88
  -7   6  10    2.75    2.24
  -6  -7  11    2.14    2.24
  -7   6  11   -0.77    3.02
  -6  -7  12    0.46    2.96
  -7   6  12    1.33    1.89
  -6  -7  13    6.55    7.50
  -7   6  13    5.25    4.83
   5   7 -17   -3.86    3.87
  -7   5 -16   -1.20    0.47
   5   7 -16    3.64    3.24
  -7   5 -15    7.14    4.27
   5   7 -15    6.36    4.00
  -7   5 -14   10.92    5.06
   5   7 -14   10.84    4.98
  -7   5 -13    8.31    4.17
   5   7 -13    8.37    4.22
   5   7 -12   10.87    4.47
  -7   5 -12    8.26    4.00
  -7   5 -11    6.69    3.61
   5   7 -11    4.01    2.11
  -7   5 -10    3.52    2.34
  -7   5  -9   24.23    6.64
  -7   5  -8   37.62    7.56
  -7   5  -7   17.19    4.99
  -7   5  -6   10.47    4.08
  -7   5  -5   71.74   10.15
  -7   5  -4   77.85   10.90
  -7   5  -3   83.13   10.66
  -7   5  -2   42.61    8.96
  -7   5  -1  127.60   13.09
  -5  -7   0   27.29    5.57
  -7   5   0   25.63    6.20
  -5  -7   1  123.81   12.76
  -7   5   1  100.76   12.33
  -5  -7   2   32.46    6.91
  -7   5   2   23.96    5.42
  -5  -7   3  101.00   13.18
  -7   5   3  100.08   13.47
  -5  -7   4   97.30   13.62
  -7   5   4   90.38   12.85
  -5  -7   4   90.08   12.54
  -5  -7   5   85.13   13.49
  -7   5   5   76.08   11.92
  -5  -7   5   74.78   11.20
  -7   5   6    9.24    3.84
  -5  -7   6    6.06    2.59
  -5  -7   6    7.15    3.36
  -5  -7   7   21.89    7.46
  -7   5   7   17.91    5.77
  -7   5   8   34.68    9.21
  -5  -7   8   36.45   10.06
  -5  -7   9   32.95    9.89
  -7   5   9   21.75    8.17
  -5  -7  10    3.63    3.23
  -7   5  10    3.47    2.19
  -5  -7  11    6.35    5.32
  -7   5  11    8.33    5.19
  -7   5  12    9.01    5.64
  -7   5  13   10.75    5.50
  -7   5  14    4.72    3.22
   4   7 -17    3.39    3.31
  -7   4 -16    6.14    3.54
   4   7 -16    5.72    4.03
  -7   4 -15    2.45    2.19
   4   7 -15    3.15    2.65
   4   7 -14    4.27    2.54
  -7   4 -14    4.31    3.25
  -7   4 -13    2.32    2.15
   4   7 -13   -0.05    2.40
  -7   4 -12    2.13    2.30
   4   7 -12    3.19    1.80
   4   7 -11    0.68    0.85
  -7   4 -11    3.40    2.94
  -7   4 -10   55.81    9.85
   4   7 -10   63.28   10.36
  -7   4  -9   10.19    4.05
   4   7  -9   11.88    4.05
   4   7  -8    1.79    1.83
  -7   4  -8    3.56    2.31
  -7   4  -7   10.89    3.94
  -7   4  -6   57.53    9.09
  -7   4  -5    6.58    2.68
  -7   4  -4   36.96    6.64
  -7   4  -3   23.38    4.33
  -7   4  -2   47.69    9.03
  -7   4  -1   26.62    6.91
   4   7  -1   18.39    3.23
  -7   4   0    4.64    3.58
   4   7   0   -0.18    0.52
  -7   4   1   15.87    4.33
  -4  -7   2   38.58    7.54
  -7   4   2   29.14    5.35
  -4  -7   3   31.79    7.27
  -7   4   3   36.00    7.93
  -4  -7   4   41.20    8.75
  -4  -7   4   42.95    8.41
  -7   4   4   37.20    8.25
  -4  -7   5    6.21    3.55
  -7   4   5    6.92    2.73
  -4  -7   5    7.32    3.66
  -7   4   6   55.88   10.41
  -4  -7   6   61.72   12.09
  -4  -7   6   53.86    9.72
  -4  -7   7   10.16    4.98
  -7   4   7    7.71    3.28
  -4  -7   8    3.06    3.92
  -7   4   8    0.78    1.02
  -7   4   9   14.79    6.41
  -7   4  10   56.25   12.59
  -7   4  11    6.51    5.32
  -7   4  12    3.76    3.76
  -7   4  13   -0.16    1.54
  -7   4  14    5.86    4.59
  -7   4  15    1.73    4.34
   3   7 -18   -0.07    2.23
   3   7 -17   -3.38    3.26
  -7   3 -16    3.28    2.64
   3   7 -16    3.56    3.13
  -7   3 -15    2.16    1.95
   3   7 -15    0.07    2.10
  -7   3 -14    5.40    3.33
   3   7 -14    6.57    3.77
   3   7 -13   13.71    5.12
  -7   3 -13   13.84    4.97
   3   7 -12    3.05    1.58
  -7   3 -12    5.32    3.66
   3   7 -11    8.79    3.73
  -7   3 -11    7.39    4.05
  -7   3 -10    8.32    4.02
   3   7 -10    4.78    2.17
   3   7  -9   12.77    4.07
  -7   3  -9   13.66    4.93
  -7   3  -8   15.76    4.36
   3   7  -8   18.13    4.65
  -7   3  -7   26.47    6.66
   3   7  -7   33.96    6.10
   3   7  -6    6.18    2.44
  -7   3  -6    7.45    2.98
  -7   3  -5   45.92    7.78
   3   7  -5   48.80    6.63
  -7   3  -4    5.20    1.11
   3   7  -4    6.01    2.14
   3   7  -3   10.62    2.88
  -7   3  -3    4.64    3.93
   3   7  -2   46.93    5.56
  -7   3  -2   64.74    9.33
   3   7  -1    2.58    0.89
  -7   3  -1   12.41    4.67
  -7   3   0    2.00    2.94
   3   7   0    0.41    0.54
   3   7   1    1.57    0.39
  -7   3   1    0.43    3.55
  -7   3   2   50.65    8.37
  -3  -7   3   15.75    5.55
  -7   3   3   13.93    4.96
  -3  -7   4    9.50    4.23
  -7   3   4   10.12    4.10
  -3  -7   5   46.06    8.82
  -7   3   5   51.02    9.54
  -3  -7   6    3.89    2.17
  -7   3   6    5.35    2.41
  -7   3   7   32.84    8.32
  -7   3   8   14.74    5.87
  -7   3   9   15.93    5.99
  -7   3  10    5.53    4.19
  -7   3  11    8.21    5.38
  -7   3  12    3.34    2.53
  -7   3  13    8.40    5.28
  -7   3  14    6.87    4.92
  -7   3  15    3.08    4.13
  -7   3  16    3.61    0.39
   2   7 -18    1.04    2.68
   2   7 -17    0.27    1.81
   2   7 -16    0.81    1.65
  -7   2 -16    3.41    3.11
   2   7 -15    7.31    3.93
  -7   2 -15    7.03    3.92
   2   7 -14    4.61    3.18
  -7   2 -14    5.22    2.92
   2   7 -13    8.44    3.94
  -7   2 -13    7.02    4.00
  -7   2 -12    2.29    2.22
   2   7 -12    0.42    1.47
  -7   2 -11    2.59    2.45
   2   7 -11   -0.01    0.82
  -7   2 -10    2.05    1.83
   2   7 -10    3.30    0.59
  -7   2  -9    7.34    3.16
   2   7  -9    7.91    3.10
   2   7  -8   36.02    6.53
  -7   2  -8   31.57    6.81
   2   7  -7   53.92    7.71
  -7   2  -7   46.49    8.34
  -7   2  -6   32.15    6.39
   2   7  -6   30.59    5.51
   2   7  -5   57.70    7.26
  -7   2  -5   55.61    7.88
   2   7  -4   16.26    3.62
  -7   2  -4   10.90    2.30
   2   7  -3   37.18    5.11
  -7   2  -3   47.45    8.36
  -7   2  -2   20.07    5.87
   2   7  -2   13.10    2.88
  -7   2  -1   56.66    8.32
   2   7  -1   59.50    5.61
  -7   2   0   55.67    8.46
   2   7   0   61.70    5.06
   2   7   1   58.56    4.22
  -7   2   1   48.08    7.39
  -2  -7   2   17.81    6.03
  -7   2   2   18.57    5.78
  -7   2   3   40.01    8.04
  -2  -7   3   37.36    8.29
  -7   2   4   13.21    4.33
  -2  -7   4   13.48    4.82
  -2  -7   5   55.33    9.99
  -7   2   5   52.59    9.18
  -7   2   6   27.83    6.80
  -7   2   7   49.08   10.04
  -7   2   8   36.57    8.80
  -7   2   9    9.32    5.06
  -7   2  10   -0.25    3.24
  -7   2  11    3.01    2.46
  -7   2  12    2.42    2.02
  -7   2  13    8.08    5.23
  -7   2  14    5.58    5.02
  -7   2  15    2.96    0.68
  -7   2  16    1.84    3.98
   1   7 -18    0.24    0.40
   1   7 -17    2.93    3.47
   1   7 -16    3.16    3.25
  -7   1 -15    5.16    3.20
   1   7 -15    5.66    3.96
  -7   1 -14    1.38    1.72
   1   7 -14    5.13    3.20
   1   7 -13   12.72    4.64
  -7   1 -13   12.65    4.37
  -7   1 -12   21.37    5.70
   1   7 -12   25.33    6.59
   1   7 -11   28.10    6.85
  -7   1 -11   26.82    6.11
  -7   1 -10    7.52    3.60
   1   7 -10    7.41    3.05
   1   7  -9   15.15    4.68
  -7   1  -9   10.50    4.00
   1   7  -8    4.82    2.22
  -7   1  -8    7.91    4.08
  -7   1  -7    1.00    1.99
   1   7  -7   -1.40    1.75
   1   7  -6    9.54    3.10
  -7   1  -6    9.42    3.55
  -7   1  -5   -0.56    2.08
   1   7  -5    2.51    1.57
  -7   1  -4   24.16    5.95
   1   7  -4   26.84    4.80
  -7   1  -3   21.74    5.96
   1   7  -3   16.67    3.69
  -7   1  -2   31.13    6.35
   1   7  -2   32.86    4.32
   1   7  -1   63.53    5.81
  -7   1  -1   66.14    8.91
   1   7   0  101.30    6.88
  -7   1   0   94.52   10.85
   1   7   1   63.91    4.86
  -7   1   1   70.41   10.10
  -1  -7   2   40.03    8.49
  -7   1   2   34.49    7.34
   1   7   2   33.80    3.18
  -7   1   3   16.78    5.35
  -1  -7   3   15.29    5.25
  -7   1   4   26.80    6.40
  -1  -7   4   24.38    6.45
  -1  -7   5   -0.71    2.32
  -7   1   5   -0.27    3.00
  -7   1   6   10.16    4.39
  -7   1   7    0.30    0.98
  -7   1   8    3.13    1.63
  -7   1   9   11.62    5.22
  -7   1  10    9.11    4.44
  -7   1  11   24.78    8.78
  -7   1  12   20.03    8.34
  -7   1  13   11.98    6.33
  -7   1  14    0.60    2.02
  -7   1  15    4.96    4.03
  -7   1  16    2.05    3.07
  -7   1  17    0.33    3.25
   0   7 -18   -5.47    4.48
   0   7 -17    0.02    3.39
   0   7 -16    0.93    2.95
   0   7 -15    5.26    3.96
  -7   0 -14    9.37    4.07
   0   7 -14   15.07    5.52
  -7   0 -13   14.33    5.14
   0   7 -13   23.18    6.66
   0   7 -12    6.51    3.61
  -7   0 -12    4.31    2.76
  -7   0 -11    5.03    3.24
   0   7 -11    4.88    3.07
  -7   0 -10   29.54    6.81
   0   7 -10   30.25    6.67
  -7   0  -9   10.42    3.83
   0   7  -9   13.27    4.55
  -7   0  -8    6.35    2.80
   0   7  -8    7.27    3.29
  -7   0  -7   35.70    6.22
   0   7  -7   35.22    6.46
  -7   0  -6   15.27    4.39
   0   7  -6   23.17    4.76
   0   7  -5    0.26    2.04
  -7   0  -5   -3.95    3.30
   0   7  -4    3.50    0.76
  -7   0  -4   15.27    5.15
   0   7  -3   -1.80    1.92
  -7   0  -3    4.31    3.58
  -7   0  -2   20.59    4.96
   0   7  -2   25.33    4.02
  -7   0  -1  102.06   11.12
   0   7  -1  101.14    7.83
  -7   0   0    2.41    0.24
   0   7   0    0.32    0.71
   0   7   1  101.10    6.90
  -7   0   1   97.18   11.90
   0  -7   1  102.31   13.51
   0  -7   2   27.67    6.96
  -7   0   2   26.15    6.26
   0   7   2   28.21    3.63
  -7   0   3   -1.48    2.34
   0  -7   3   -0.61    0.94
   0   7   3   -2.14    1.68
   0  -7   4    5.64    2.85
  -7   0   4    5.31    1.86
  -7   0   5    3.71    2.13
  -7   0   6   25.17    6.86
  -7   0   7   36.13    8.14
  -7   0   8    3.89    2.72
  -7   0   9   11.51    5.07
  -7   0  10   29.16    8.87
  -7   0  11    0.66    2.51
  -7   0  12    4.96    2.96
  -7   0  13   13.05    6.27
  -7   0  14   12.23    7.21
  -7   0  15    5.60    5.41
  -7   0  16   -0.54    1.61
  -7   0  17    3.34    5.50
  -1   7 -18    1.43    0.77
  -1   7 -17   14.09    6.01
  -1   7 -16   -5.06    4.31
  -1   7 -15    0.08    2.64
  -1   7 -14   -3.79    3.90
  -7  -1 -13   16.84    5.31
  -1   7 -13   12.53    4.50
  -7  -1 -12    4.38    3.26
  -1   7 -12    0.38    2.17
  -1   7 -11    3.03    1.23
  -7  -1 -11    9.44    3.64
  -1   7 -10    5.85    1.53
  -7  -1 -10    9.11    3.48
  -7  -1  -9   23.45    5.46
  -1   7  -9   21.90    4.74
  -1   7  -8   -1.13    2.19
  -7  -1  -8    2.60    1.28
  -1   7  -7   15.33    3.89
  -7  -1  -7   12.39    3.63
  -1   7  -6   44.79    6.52
  -7  -1  -6   36.92    6.09
  -1   7  -5   35.97    5.72
  -7  -1  -5   50.89    7.40
  -1   7  -4   62.80    7.26
  -7  -1  -4   75.76    8.67
  -1   7  -3   39.13    5.68
  -7  -1  -3   40.68    6.78
  -1   7  -2   37.22    5.44
  -7  -1  -2   35.28    6.24
  -1   7  -1   22.86    3.87
  -7  -1  -1   22.55    5.27
  -1   7   0   82.79    7.23
   1  -7   0   85.40   11.84
  -7  -1   0   83.62   10.82
   1  -7   1   27.45    6.76
  -7  -1   1   27.35    6.17
  -1   7   1   24.53    3.70
   1  -7   2   35.93    7.96
  -7  -1   2   34.37    7.30
  -1   7   2   43.16    5.13
  -7  -1   3   38.79    7.49
   1  -7   3   40.53    8.31
  -1   7   3   39.21    4.92
  -7  -1   4   61.38   10.26
  -1   7   4   67.96    7.11
  -7  -1   5   38.66    8.43
  -1   7   5   36.94    5.27
  -7  -1   6   46.93    9.62
  -1   7   6   45.94    5.96
  -7  -1   7   19.18    6.20
  -7  -1   8    3.99    3.05
  -7  -1   9   26.97    8.35
  -7  -1  10    4.05    2.11
  -7  -1  11    9.79    5.13
  -7  -1  12    4.39    4.12
  -7  -1  13   14.36    7.27
  -7  -1  14    4.95    4.38
  -7  -1  15    2.95    5.05
  -7  -1  16   -1.38    4.52
  -7  -1  17   15.40    9.49
  -7  -1  18    1.63    4.09
  -2   7 -18    1.16    1.92
  -2   7 -17    5.80    4.07
  -2   7 -16   -0.85    2.63
  -2   7 -15    0.23    0.76
  -2   7 -14    0.73    1.12
  -2   7 -13   12.90    4.70
  -7  -2 -12   16.45    4.96
  -2   7 -12    7.66    3.51
  -7  -2 -11   11.79    4.00
  -2   7 -11    5.37    1.62
  -7  -2 -10    1.67    0.99
  -2   7 -10   -2.19    2.18
  -7  -2  -9   39.53    6.69
  -2   7  -9   37.13    6.97
  -2   7  -8   16.68    3.84
  -7  -2  -8   13.96    3.86
  -7  -2  -7   34.84    6.26
  -2   7  -7   27.77    5.50
  -7  -2  -6   55.87    7.90
  -2   7  -6   11.99    3.30
  -2   7  -5   94.75    9.63
  -7  -2  -5  128.42   10.97
  -7  -2  -4   29.74    4.69
  -2   7  -4   37.97    6.13
  -2   7  -3   30.88    5.32
  -7  -2  -3   15.33    2.98
  -2   7  -2   95.05    8.79
  -7  -2  -2  105.20   11.07
   2  -7  -2  106.46   13.17
  -2   7  -1  124.38    9.86
  -7  -2  -1  130.16   13.07
   2  -7  -1  132.75   14.61
  -2   7   0   27.24    4.43
   2  -7   0   26.21    6.80
  -7  -2   0   24.97    5.80
   2  -7   1  135.92   15.00
  -7  -2   1  133.22   13.85
  -2   7   1  125.90    9.37
   2  -7   2   94.69   12.65
  -7  -2   2   98.48   12.30
  -2   7   2  110.13    8.82
  -7  -2   3   33.71    7.44
  -2   7   3   25.84    4.20
  -2   7   4   35.36    5.93
  -7  -2   4   36.57    7.86
  -7  -2   5   91.23   12.76
  -2   7   5   94.23    9.99
  -7  -2   6   14.77    5.06
  -2   7   6   11.39    3.38
  -2   7   7   27.82    5.67
  -7  -2   7   25.50    7.26
  -7  -2   8   18.16    6.55
  -2   7   8   15.89    4.34
  -2   7   9   37.72    7.15
  -7  -2   9   38.48    9.83
  -7  -2  10   -0.77    1.01
  -7  -2  11    9.51    6.03
  -7  -2  12   12.47    5.66
  -7  -2  13   14.21    7.08
  -7  -2  14   -0.05    3.80
  -7  -2  15   -0.51    2.50
  -7  -2  16    1.81    3.10
  -7  -2  17    4.77    6.11
  -7  -2  18    5.26    6.45
  -3   7 -18    1.73    2.36
  -3   7 -17    2.67    2.17
  -3   7 -16    3.09    2.99
  -3   7 -15   11.70    4.86
  -3   7 -14    0.16    2.41
  -3   7 -13    1.56    2.03
  -3   7 -12    6.38    3.58
  -3   7 -11    3.78    2.07
  -3   7 -10   27.88    6.45
  -7  -3 -10   28.58    5.78
  -7  -3  -9    7.05    1.79
  -3   7  -9   17.38    4.91
  -3   7  -8   33.72    6.57
  -7  -3  -8    2.01    2.36
  -7  -3  -7    0.34    0.81
  -3   7  -7   28.28    6.08
  -3   7  -6   48.59    7.67
  -7  -3  -6   -0.05    0.23
  -3   7  -5   61.79    8.34
  -7  -3  -5   -0.05    0.65
  -7  -3  -4   -0.80    1.16
  -3   7  -4   21.04    4.98
  -3   7  -3   28.68    5.37
   3  -7  -3   33.73    7.40
   3  -7  -2   58.98    9.67
  -3   7  -2   56.66    7.31
  -3   7  -1   23.49    4.48
   3  -7  -1   20.22    5.88
   3  -7   0   40.32    8.40
  -7  -3   0   42.41    7.66
  -3   7   0   38.58    5.64
   3  -7   1   18.92    5.50
  -3   7   1   33.89    5.81
  -7  -3   1   18.43    5.35
  -7  -3   2   60.75    9.52
  -3   7   2   61.00    7.49
  -7  -3   3   31.18    7.36
  -3   7   3   33.39    5.57
  -3   7   4   20.39    4.97
  -7  -3   4   18.49    5.39
  -3   7   5   64.01    8.89
  -7  -3   5   58.50   10.75
  -7  -3   6   50.44   10.32
  -3   7   6   48.67    8.04
  -3   7   7   27.58    6.43
  -7  -3   7   26.54    8.17
  -3   7   8   33.88    7.12
  -7  -3   8   39.32   10.09
  -3   7   9   15.96    5.02
  -7  -3   9   15.93    6.56
  -3   7  10   27.54    7.02
  -7  -3  10   27.23    8.88
  -7  -3  11    4.63    4.67
  -7  -3  12    3.47    2.41
  -7  -3  13    0.49    1.04
  -7  -3  14    1.15    4.06
  -7  -3  15    9.68    5.80
  -7  -3  16    4.11    3.83
  -7  -3  17   -0.39    3.55
  -7  -3  18    0.87    2.91
  -4   7 -17   -2.97    1.98
  -4   7 -16    6.44    4.05
  -4   7 -15    4.76    3.34
  -4   7 -14    0.44    1.25
  -4   7 -13    0.68    1.67
  -4   7 -12   -0.11    1.03
  -4   7 -11   20.25    6.08
  -4   7 -10   -0.43    0.60
  -4   7  -9   11.50    4.23
  -4   7  -8   27.13    6.25
  -4   7  -7  195.81   15.81
  -7  -4  -7   -0.05    0.18
  -4   7  -6   77.02   10.12
   4  -7  -6   98.09   12.56
  -7  -4  -5   -0.01    0.16
  -4   7  -5    0.80    1.55
   4  -7  -5    2.53    2.78
   4  -7  -4   18.01    5.54
  -4   7  -4   19.16    4.92
  -4   7  -3   90.96   10.12
   4  -7  -3   97.58   12.55
  -4   7  -2   64.08    8.38
   4  -7  -2   60.18   10.18
   4  -7  -1   71.98   11.12
  -4   7  -1   71.43    8.37
  -4   7   0   13.58    2.74
   4  -7   0   21.15    5.96
  -7  -4   0   17.22    4.13
  -7  -4   1   71.93   10.03
  -4   7   1   77.74    9.14
  -7  -4   2   56.55    9.51
  -4   7   2   62.46    8.02
  -4   7   3   92.94   10.19
  -7  -4   3  100.15   13.07
  -4   7   4   19.04    5.57
  -7  -4   4   19.32    6.34
  -4   7   5    2.21    1.45
  -7  -4   5   -0.97    1.56
  -7  -4   6   78.38   13.08
  -4   7   6   79.93   11.25
  -7  -4   7  201.82   21.77
  -4   7   7  191.11   18.12
  -7  -4   8   24.94    7.92
  -4   7   8   24.81    6.94
  -7  -4   9   12.56    6.19
  -4   7   9   10.82    4.18
  -7  -4  10    2.18    1.16
  -4   7  10    2.01    1.75
  -7  -4  11   20.37    8.35
  -4   7  11   17.21    6.34
  -7  -4  12    2.03    3.70
  -7  -4  13   -1.47    3.86
  -7  -4  14    1.89    2.39
  -7  -4  15    2.79    3.77
  -7  -4  16    2.60    5.58
  -7  -4  17    1.21    3.91
  -5   7 -17    1.04    2.53
   7   5 -17   -7.69    5.60
  -5   7 -16    0.44    1.78
  -5   7 -15    6.15    3.69
  -5   7 -14    1.48    1.73
  -5   7 -13    5.26    3.87
  -5   7 -12    6.44    3.65
  -5   7 -11    4.53    3.74
  -5   7 -10   17.00    5.80
   5  -7  -9    6.53    3.54
  -5   7  -9   17.19    5.39
   5  -7  -8    6.82    3.89
  -5   7  -8   16.13    5.48
  -5   7  -7    8.38    3.21
   5  -7  -7    8.26    4.67
   5  -7  -6   32.12    7.92
  -5   7  -6   71.74    9.95
   5  -7  -5   92.74   12.60
  -5   7  -5  121.74   12.73
  -5   7  -4   46.95    7.82
   5  -7  -4   46.81    8.74
   5  -7  -3   27.83    6.95
  -5   7  -3   30.23    6.12
  -7  -5  -2   -4.07    2.76
  -5   7  -2    0.04    1.16
   5  -7  -2   -1.15    2.66
  -7  -5  -1   -3.66    3.04
  -5   7  -1   20.30    4.09
  -5   7   0   12.37    4.81
  -7  -5   0    2.23    1.78
  -7  -5   1   30.26    6.71
  -5   7   1   31.89    6.69
  -5   7   2    2.15    0.77
  -7  -5   2    4.09    3.77
  -7  -5   3   31.66    7.91
  -5   7   3   21.39    4.65
  -7  -5   4   55.20   10.43
  -5   7   4   50.49    8.77
  -5   7   5  124.32   14.38
  -7  -5   5  130.68   16.43
  -7  -5   5  111.12   11.19
  -5   7   6   74.05   11.36
  -7  -5   6   72.67   13.19
  -7  -5   7   10.96    4.90
  -5   7   7    9.64    3.97
  -7  -5   8   16.20    6.68
  -5   7   8   15.65    5.65
  -7  -5   9   11.92    6.22
  -5   7   9   12.58    4.98
  -7  -5  10   11.68    5.64
  -5   7  10   13.21    5.40
  -7  -5  11    1.64    1.96
  -5   7  11    0.86    1.09
  -7  -5  12    1.07    1.22
  -7  -5  13    4.16    4.11
  -7  -5  14    2.35    3.49
  -7  -5  15    4.05    5.49
  -7  -5  16    1.15    2.51
  -7  -5  17    2.71    2.18
  -6   7 -16    3.45    3.92
   7   6 -16    1.32    1.70
  -6   7 -15    8.43    5.03
  -6   7 -14    2.34    2.77
  -6   7 -13    6.82    4.26
  -6   7 -12    7.40    3.68
  -6   7 -11   -0.43    0.99
  -6   7 -10    3.23    2.69
  -6   7  -9    1.44    2.05
   6  -7  -8   -0.20    0.82
  -6   7  -8    5.94    3.28
   6  -7  -7   -0.30    0.70
  -6   7  -7   15.07    4.81
   6  -7  -6   -0.74    1.32
  -6   7  -6    4.48    2.75
   6  -7  -5   -0.98    1.89
  -6   7  -5    5.26    2.92
  -6   7  -4   60.84    9.37
   6  -7  -4   -0.94    2.05
  -6   7  -3   59.59    8.79
  -7  -6  -2    0.93    1.23
  -6   7  -2    7.10    1.66
  -7  -6  -1   38.89    6.98
  -6   7  -1   44.08    8.55
  -6   7   0    4.94    3.65
  -7  -6   0    6.40    4.00
  -7  -6   1   37.59    7.38
  -6   7   1   36.50    7.24
  -7  -6   2    8.57    2.39
  -6   7   2    8.11    2.81
  -6   7   3   50.17    8.25
  -7  -6   3   56.09    9.92
  -7  -6   4   73.61   12.12
  -6   7   4   70.74   11.18
  -7  -6   5    6.06    2.91
  -7  -6   5    5.03    2.52
  -6   7   5    6.93    4.20
  -7  -6   6    6.75    4.07
  -6   7   6    6.50    3.21
  -7  -6   7   14.83    5.48
  -6   7   7   12.74    5.11
  -7  -6   8    6.88    4.79
  -6   7   8    7.80    4.44
  -7  -6   9    1.26    2.91
  -6   7   9    0.41    1.91
  -7  -6  10    0.49    1.88
  -6   7  10    3.39    3.39
  -6   7  11    2.04    1.91
  -7  -6  11    1.08    2.14
  -7  -6  12    6.78    5.79
  -6   7  12    4.77    3.33
  -7  -6  13    0.08    0.38
  -7  -6  14    2.65    3.72
  -7  -6  15    2.03    0.44
  -7  -6  16    1.06    2.84
   7   7 -16    0.02    2.96
  -7   7 -16    2.53    2.67
  -7   7 -15    1.87    2.58
   7   7 -15    1.89    0.36
  -7   7 -14    0.64    1.91
  -7   7 -13    5.88    4.36
  -7   7 -12    0.95    2.38
  -7   7 -11    2.88    2.52
  -7   7 -10    2.53    1.84
  -7   7  -9    7.15    3.81
  -7   7  -8   11.12    5.03
  -7   7  -7    4.52    3.43
  -7   7  -6    8.74    3.98
  -7   7  -5   36.09    7.86
  -7   7  -4   99.03   12.20
  -7   7  -3    9.28    2.41
  -7   7  -2   13.10    5.71
  -7   7  -1   14.15    5.80
  -7  -7   0  143.35   13.75
  -7   7   0  153.31   15.25
  -7   7   1    7.91    3.64
  -7  -7   1    6.73    2.96
  -7   7   2    1.24    2.39
  -7  -7   2    5.46    2.99
  -7   7   3    6.79    1.17
  -7  -7   3   14.09    5.16
  -7  -7   4  109.78   15.48
  -7   7   4   99.46   14.08
  -7  -7   5   33.17    7.46
  -7  -7   5   43.12   10.19
  -7   7   5   36.07    8.54
  -7   7   6    8.23    3.94
  -7  -7   6    9.38    4.03
  -7  -7   6   10.66    5.61
  -7  -7   7    5.67    4.48
  -7   7   7   -0.98    2.41
  -7  -7   8   11.32    6.41
  -7   7   8    8.47    3.81
  -7  -7   9    2.56    2.02
  -7   7   9    4.85    3.42
  -7  -7  10    1.83    2.47
  -7   7  10    7.95    5.17
  -7  -7  11   -0.15    4.02
  -7   7  11    1.94    3.07
  -7  -7  12    3.38    4.21
  -7   7  12    4.08    4.59
  -7  -7  13    6.81    5.79
  -7  -7  14   -0.06    3.02
  -8   7 -15    1.81    1.87
  -8   7 -14    2.81    3.26
   7   8 -14    1.52    0.86
  -8   7 -13    4.98    3.75
   7   8 -13    5.77    4.04
  -8   7 -12    2.07    2.58
   7   8 -12    0.95    1.52
  -8   7 -11    1.75    2.74
  -8   7 -10    0.25    1.40
  -8   7  -9    0.40    2.46
  -8   7  -8    2.42    2.53
  -8   7  -7    4.35    3.13
  -8   7  -6    2.78    1.18
  -8   7  -5    3.43    0.85
  -8   7  -4   -5.02    4.39
  -8   7  -3   14.00    6.63
  -8   7  -2   12.00    5.28
  -8   7  -1    5.95    4.23
  -8   7   0    2.28    2.07
  -8   7   1    0.78    1.57
  -8   7   2   -2.69    4.36
  -7  -8   2    5.77    3.61
  -8   7   3   11.52    5.61
  -7  -8   3   11.55    5.30
  -7  -8   4    3.24    3.23
  -8   7   4    2.17    3.31
  -7  -8   4    0.31    1.97
  -7  -8   5    3.29    2.97
  -8   7   5    8.17    4.45
  -7  -8   5    9.65    6.19
  -7  -8   6    1.25    0.31
  -8   7   6    5.76    3.10
  -7  -8   7   11.44    6.49
  -8   7   7    5.27    3.38
  -7  -8   8    8.33    5.83
  -8   7   8    3.07    3.12
  -7  -8   9    5.44    3.89
  -8   7   9    0.66    0.26
  -7  -8  10    1.74    2.18
  -8   7  10   -0.36    1.90
  -7  -8  11    0.90    3.21
  -8   7  11    0.04    2.73
  -7  -8  12    1.75    3.09
  -8   6 -15    5.72    4.16
   6   8 -15    1.39    0.40
  -8   6 -14    6.28    3.96
   6   8 -14    3.28    3.15
  -8   6 -13   -1.11    2.18
   6   8 -13    0.54    1.42
  -8   6 -12    2.95    2.90
   6   8 -12   -0.03    1.48
  -8   6 -11    5.89    4.00
   6   8 -11    0.28    0.65
  -8   6 -10    2.57    3.66
  -8   6  -9    1.27    2.23
  -8   6  -8    9.32    4.74
  -8   6  -7    3.34    2.92
  -8   6  -6   18.74    5.55
  -8   6  -5   -0.85    2.88
  -8   6  -4   28.35    6.48
  -8   6  -3    6.64    5.05
  -8   6  -2   34.04    8.04
  -8   6  -1   17.88    5.99
  -8   6   0   22.39    6.19
  -6  -8   1   10.59    4.03
  -8   6   1    5.95    1.15
  -8   6   2   14.85    4.50
  -6  -8   2   27.42    7.20
  -8   6   3    4.37    3.98
  -6  -8   3    2.52    3.17
  -6  -8   4   32.00    7.95
  -6  -8   4   45.68   10.15
  -8   6   4   36.37    8.98
  -8   6   5    0.22    1.52
  -6  -8   5    0.77    0.45
  -6  -8   5    2.15    3.19
  -8   6   6   20.97    7.04
  -6  -8   6   20.54    6.29
  -6  -8   6   23.05    8.02
  -6  -8   7    4.62    4.45
  -6  -8   7    1.82    1.36
  -8   6   7    2.67    1.73
  -6  -8   8   10.38    6.76
  -8   6   8   10.84    4.54
  -6  -8   9    1.22    3.41
  -8   6   9    3.46    3.18
  -6  -8  10    0.05    3.28
  -8   6  10   -1.45    1.77
  -8   6  11    3.06    2.83
  -8   6  12   -1.36    2.89
  -8   6  13    0.04    1.10
   5   8 -16    1.06    0.62
  -8   5 -15   10.49    5.30
   5   8 -15    6.90    4.39
   5   8 -14    2.00    1.91
  -8   5 -14    3.46    3.56
  -8   5 -13    5.10    3.16
   5   8 -13    7.32    3.74
  -8   5 -12    7.45    3.67
   5   8 -12    2.41    0.93
   5   8 -11    9.48    4.25
  -8   5 -11    4.75    2.82
  -8   5 -10    8.20    3.86
   5   8 -10    7.67    3.48
  -8   5  -9   12.06    4.75
   5   8  -9    8.84    3.82
  -8   5  -8    8.01    4.14
   5   8  -8    6.46    2.77
  -8   5  -7    7.37    3.57
   5   8  -7    8.46    3.13
  -8   5  -6   10.04    3.68
  -8   5  -5   20.36    5.63
  -8   5  -4    3.56    2.21
  -8   5  -3   24.80    6.99
   5   8  -2   47.41    6.19
  -8   5  -2   52.99    9.50
   5   8  -1    6.56    2.15
  -8   5  -1   10.13    4.51
  -8   5   0  187.91   17.65
  -8   5   1    2.59    1.99
  -8   5   2   40.27    7.54
  -8   5   3   11.48    4.90
  -5  -8   3   13.58    5.10
  -5  -8   4    8.59    4.33
  -5  -8   4   10.50    4.97
  -8   5   4    7.82    3.65
  -5  -8   5   29.08    8.30
  -5  -8   5   26.23    7.13
  -8   5   5   22.05    6.35
  -8   5   6   10.17    4.62
  -5  -8   6    9.78    4.15
  -5  -8   6   10.37    4.93
  -5  -8   7    9.00    4.15
  -5  -8   7   10.37    5.32
  -8   5   7    7.03    3.59
  -8   5   8   10.44    5.10
  -8   5   9   10.35    5.17
  -8   5  10    9.57    3.97
  -8   5  11    5.40    4.79
  -8   5  12    2.76    1.90
  -8   5  13    6.97    5.05
  -8   5  14    4.39    4.58
   4   8 -17   -0.27    0.78
   4   8 -16    4.36    3.95
  -8   4 -15    9.99    4.58
   4   8 -15    4.01    2.65
  -8   4 -14    7.93    4.38
   4   8 -14    5.77    3.88
  -8   4 -13    2.62    1.65
   4   8 -13   -0.11    2.55
   4   8 -12   18.57    6.02
  -8   4 -12   16.87    6.04
  -8   4 -11   13.23    5.19
   4   8 -11   10.74    3.92
  -8   4 -10    6.14    3.50
   4   8 -10    3.41    1.74
  -8   4  -9    7.78    4.31
   4   8  -9    8.31    3.27
  -8   4  -8   86.47   11.94
   4   8  -8   90.02   11.17
  -8   4  -7   70.19   10.67
   4   8  -7   71.96    9.51
   4   8  -6   21.25    4.91
  -8   4  -6   20.90    5.38
  -8   4  -5    8.87    2.84
   4   8  -5    6.01    2.21
   4   8  -4   99.06    9.65
  -8   4  -4   93.16   11.26
   4   8  -3   34.69    5.16
  -8   4  -3   46.60    9.22
   4   8  -2   19.50    3.74
  -8   4  -2   31.72    7.67
   4   8  -1   26.21    4.04
  -8   4  -1   32.94    7.39
  -8   4   0    8.72    4.03
  -8   4   1   17.57    3.82
  -8   4   2   12.10    4.42
  -8   4   3   33.38    8.29
  -4  -8   3   35.82    8.53
  -4  -8   4  104.58   14.38
  -8   4   4   92.66   13.78
  -4  -8   5    9.49    4.16
  -8   4   5    7.94    3.01
  -4  -8   6   19.12    6.02
  -8   4   6   20.23    6.27
  -8   4   7   69.30   12.43
  -8   4   8   89.22   15.20
  -8   4   9   11.08    6.23
  -8   4  10    2.14    2.42
  -8   4  11   13.24    7.03
  -8   4  12   15.17    7.55
  -8   4  13    1.03    0.69
  -8   4  14    6.32    4.86
  -8   4  15    2.88    4.45
   3   8 -17    2.69    3.35
   3   8 -16    0.91    1.20
   3   8 -15   -0.25    1.50
  -8   3 -15    1.64    2.31
  -8   3 -14    2.71    2.87
   3   8 -14    2.53    2.06
  -8   3 -13    6.75    4.25
   3   8 -13    1.17    1.81
  -8   3 -12   -0.83    1.25
   3   8 -12    1.31    0.64
  -8   3 -11   12.79    4.66
   3   8 -11   14.68    4.71
  -8   3 -10    5.17    3.22
   3   8 -10    3.63    2.53
  -8   3  -9   12.62    4.58
   3   8  -9    9.08    3.46
  -8   3  -8   13.52    4.49
   3   8  -8   12.06    3.84
   3   8  -7   26.89    5.57
  -8   3  -7   25.45    6.33
   3   8  -6  109.37   11.08
  -8   3  -6  108.86   12.13
   3   8  -5   25.27    4.96
  -8   3  -5   21.48    5.01
  -8   3  -4    8.42    4.16
   3   8  -4   -0.43    1.30
   3   8  -3   16.94    3.62
  -8   3  -3   21.93    6.76
  -8   3  -2   34.02    7.64
   3   8  -2   30.61    4.68
  -8   3  -1    7.98    3.79
   3   8  -1    8.65    2.32
   3   8   0   16.20    2.48
  -8   3   0   17.38    4.81
  -8   3   1   -2.49    3.84
  -8   3   2   35.56    8.11
  -8   3   3   18.42    6.05
  -3  -8   3   16.07    5.83
  -3  -8   4    1.46    0.68
  -8   3   4    1.65    2.32
  -8   3   5   23.86    7.14
  -3  -8   5   23.95    7.07
  -3  -8   6  107.66   14.97
  -8   3   6  102.96   14.73
  -8   3   7   32.37    8.97
  -8   3   8    9.69    4.94
  -8   3   9    8.04    4.90
  -8   3  10    3.03    1.27
  -8   3  11   14.61    7.37
  -8   3  12    0.08    2.55
  -8   3  13    2.95    3.14
  -8   3  14   -0.42    2.67
  -8   3  15    3.96    3.90
   2   8 -17   -2.22    2.82
   2   8 -16   -0.68    1.94
  -8   2 -15    3.44    2.92
   2   8 -15    4.80    3.67
   2   8 -14   -0.54    1.44
  -8   2 -14    1.39    1.61
  -8   2 -13    9.06    4.57
   2   8 -13    8.84    3.93
   2   8 -12    7.81    4.14
  -8   2 -12    6.58    3.76
   2   8 -11   15.66    5.15
  -8   2 -11   13.23    4.87
  -8   2 -10    2.81    2.52
   2   8 -10    0.40    0.21
  -8   2  -9   19.28    5.55
   2   8  -9   20.02    5.16
  -8   2  -8    1.55    2.06
   2   8  -8    1.64    1.36
  -8   2  -7   44.50    8.25
   2   8  -7   53.31    8.09
   2   8  -6    3.93    1.79
  -8   2  -6   -0.30    2.14
  -8   2  -5   23.08    5.55
   2   8  -5   39.28    6.24
  -8   2  -4   58.15    9.44
   2   8  -4   54.99    7.05
  -8   2  -3  187.60   15.60
   2   8  -3  185.17   12.30
   2   8  -2    4.30    1.86
  -8   2  -2   11.10    4.34
  -8   2  -1  203.90   16.96
   2   8  -1  197.84   10.75
  -8   2   0    4.18    1.56
   2   8   0   13.14    2.61
  -8   2   1  180.70   17.51
  -2  -8   2    9.35    4.99
  -8   2   2    9.79    5.05
  -8   2   3  175.72   18.15
  -2  -8   3  177.44   18.79
  -2  -8   4   51.66   10.38
  -8   2   4   48.08    9.74
  -2  -8   5   35.93    8.68
  -8   2   5   30.06    7.54
  -2  -8   6    1.88    1.36
  -8   2   6    0.77    1.92
  -8   2   7   49.81   10.56
  -8   2   8    2.96    2.79
  -8   2   9   17.68    7.15
  -8   2  10    2.19    2.92
  -8   2  11   12.20    6.08
  -8   2  12    6.31    4.45
  -8   2  13    2.62    3.90
  -8   2  14   -1.70    5.92
  -8   2  15    3.39    2.19
  -8   2  16   -0.43    0.58
   1   8 -17    0.77    0.99
   1   8 -16    9.59    5.30
   1   8 -15    5.91    4.45
  -8   1 -14    2.80    2.73
   1   8 -14    0.59    2.02
  -8   1 -13    8.38    4.04
   1   8 -13   13.32    5.21
  -8   1 -12    5.70    3.35
   1   8 -12    5.40    3.41
  -8   1 -11   28.42    6.65
   1   8 -11   27.13    6.83
  -8   1 -10   32.61    7.75
   1   8 -10   42.89    7.95
  -8   1  -9    0.22    2.12
   1   8  -9    1.41    1.62
   1   8  -8    9.29    3.19
  -8   1  -8    7.12    3.37
   1   8  -7  121.78   11.87
  -8   1  -7  100.54   11.97
   1   8  -6   66.10    8.46
  -8   1  -6   50.47    8.17
   1   8  -5   18.93    4.61
  -8   1  -5   34.95    7.44
   1   8  -4   48.89    6.23
  -8   1  -4   64.79    9.33
   1   8  -3   78.49    7.94
  -8   1  -3   91.70   10.60
   1   8  -2  168.90   11.01
  -8   1  -2  161.68   14.72
  -8   1  -1   -3.70    3.62
   1   8  -1    2.95    1.28
   1   8   0   80.66    6.47
  -8   1   0   67.19    9.23
  -8   1   1   11.89    5.16
  -1  -8   1    5.64    4.13
   1   8   1    3.00    1.40
  -1  -8   2  168.61   18.67
  -8   1   2  169.96   17.10
  -1  -8   3   80.85   12.84
  -8   1   3   83.44   11.97
  -1  -8   4   51.69   10.15
  -8   1   4   47.80    9.04
  -1  -8   5   14.85    5.55
  -8   1   5   10.24    2.26
  -8   1   6   63.70   11.42
  -8   1   7  109.88   15.53
  -8   1   8    6.32    3.14
  -8   1   9    2.09    1.50
  -8   1  10   33.01    9.61
  -8   1  11   23.59    8.64
  -8   1  12    6.30    4.90
  -8   1  13    8.35    5.96
  -8   1  14    3.09    3.88
  -8   1  15    1.23    2.96
  -8   1  16    4.76    4.76
  -8   1  17    1.31    1.05
   0   8 -17   -1.68    3.92
   0   8 -16   -7.11    4.59
   0   8 -15   -2.08    3.03
  -8   0 -14    5.27    3.76
   0   8 -14    2.06    1.11
   0   8 -13    2.80    2.01
  -8   0 -13    1.66    1.91
  -8   0 -12   11.36    4.91
   0   8 -12   18.97    5.55
  -8   0 -11   15.48    5.02
   0   8 -11   14.48    5.32
  -8   0 -10   15.80    5.21
   0   8 -10   18.30    5.43
   0   8  -9   14.03    4.22
  -8   0  -9   10.67    4.36
   0   8  -8   92.32   10.86
  -8   0  -8   91.44   10.98
   0   8  -7    2.79    0.33
  -8   0  -7    3.11    1.53
   0   8  -6    1.13    1.89
  -8   0  -6   12.54    4.84
   0   8  -5   43.00    6.24
  -8   0  -5   55.69    8.40
   0   8  -4   29.15    4.96
  -8   0  -4   37.90    7.32
   0   8  -3   25.32    4.28
  -8   0  -3   27.30    6.28
  -8   0  -2    6.86    2.57
   0   8  -2    8.95    2.43
  -8   0  -1    7.67    0.81
   0   8  -1   14.48    3.17
   0  -8   0    3.57    4.94
  -8   0   0    6.49    4.28
   0   8   0    0.39    1.03
  -8   0   1   19.19    5.74
   0  -8   1   16.33    5.64
   0   8   1   13.50    2.62
  -8   0   2   11.50    4.38
   0  -8   2    6.50    2.75
   0   8   2   13.82    3.03
  -8   0   3   24.43    6.18
   0  -8   3   25.61    7.02
   0  -8   4   29.18    7.38
  -8   0   4   25.90    6.65
  -8   0   5   47.53    9.80
  -8   0   6    3.66    3.28
  -8   0   7    6.64    3.99
  -8   0   8   96.77   15.78
  -8   0   9   10.05    5.04
  -8   0  10   20.58    7.87
  -8   0  11    9.70    6.29
  -8   0  12   13.72    6.86
  -8   0  13   -2.22    4.36
  -8   0  14    5.78    4.52
  -8   0  15    3.39    3.12
  -8   0  16   -0.11    3.02
  -8   0  17    3.85    3.56
  -1   8 -17    0.76    2.03
  -1   8 -16   -0.59    1.87
  -1   8 -15   -1.18    3.08
  -1   8 -14    7.96    3.87
  -1   8 -13    7.25    3.02
  -8  -1 -13    9.14    4.18
  -8  -1 -12   -0.11    1.27
  -1   8 -12   -2.73    3.19
  -1   8 -11   -0.87    2.25
  -8  -1 -11    3.05    2.43
  -1   8 -10    7.97    2.64
  -8  -1 -10    5.30    2.79
  -1   8  -9   14.42    3.98
  -8  -1  -9   11.83    4.07
  -1   8  -8   11.46    3.46
  -8  -1  -8    9.54    3.40
  -1   8  -7   11.21    3.10
  -8  -1  -7   23.76    5.99
  -1   8  -6   53.72    7.68
  -8  -1  -6   60.23    8.48
  -1   8  -5  120.65   11.11
  -8  -1  -5  133.69   12.66
  -8  -1  -4   14.33    4.42
  -1   8  -4   12.00    3.29
  -1   8  -3   45.48    6.38
  -8  -1  -3   40.00    6.98
  -8  -1  -2   33.06    5.82
  -1   8  -2   45.68    6.15
  -8  -1  -1    8.23    3.80
  -1   8  -1    4.61    2.17
   1  -8  -1    9.41    4.70
   1  -8   0  246.41   21.85
  -1   8   0  221.86   12.55
  -8  -1   0  236.58   19.04
  -8  -1   1    3.52    1.82
   1  -8   1    4.91    3.43
  -1   8   1    2.39    0.40
   1  -8   2   43.36    9.10
  -8  -1   2   37.28    7.87
  -1   8   2   46.80    5.59
   1  -8   3   38.35    8.48
  -8  -1   3   41.29    8.24
  -1   8   3   39.68    5.19
  -1   8   4   14.96    3.53
   1  -8   4   12.94    5.32
  -8  -1   4   13.24    4.88
  -8  -1   5  123.11   15.64
  -8  -1   6   57.73   10.73
  -8  -1   7   16.08    5.71
  -8  -1   8   10.91    4.44
  -8  -1   9   16.03    6.48
  -8  -1  10    4.97    3.25
  -8  -1  11    4.46    3.14
  -8  -1  12   -2.06    4.02
  -8  -1  13    6.54    5.63
  -8  -1  14    5.46    3.97
  -8  -1  15    3.43    4.25
  -8  -1  16    3.79    4.45
  -8  -1  17    3.26    4.02
  -2   8 -17   -2.27    2.91
  -2   8 -16   -1.05    2.18
  -2   8 -15    4.36    3.15
  -2   8 -14   -0.14    2.41
  -2   8 -13    8.35    3.75
  -2   8 -12    0.94    1.20
  -8  -2 -11   -0.17    1.79
  -2   8 -11    1.62    0.91
  -2   8 -10   -1.31    2.01
  -8  -2 -10   -3.06    3.24
  -2   8  -9   34.93    6.95
  -8  -2  -9   34.28    6.26
  -8  -2  -8   43.38    8.20
  -2   8  -8   -0.02    0.39
  -2   8  -7   38.37    6.92
  -8  -2  -7   76.57   10.01
  -8  -2  -6   41.44    8.01
  -2   8  -6    0.98    0.15
  -8  -2  -5   20.58    4.83
  -2   8  -5   48.41    7.37
  -8  -2  -4  -10.84    7.11
  -2   8  -4   49.97    7.21
  -8  -2  -3   16.42    2.77
  -2   8  -3  154.07   12.27
   2  -8  -2   38.10    8.96
  -2   8  -2   40.61    6.07
  -8  -2  -2   28.70    6.85
   2  -8  -1   45.33    9.26
  -8  -2  -1   50.72    8.89
  -2   8  -1   46.19    6.36
  -2   8   0   25.71    4.59
  -8  -2   0   27.02    6.42
   2  -8   0   26.79    7.09
  -8  -2   1   42.26    8.51
   2  -8   1   45.63    9.28
  -2   8   1   40.90    5.51
   2  -8   2   38.65    8.91
  -8  -2   2   37.40    7.64
  -2   8   2   43.03    5.87
   2  -8   3  141.54   17.27
  -8  -2   3  143.42   16.30
  -2   8   3  153.40   11.78
  -8  -2   4   35.69    8.57
  -2   8   4   45.99    7.00
  -8  -2   5   39.47    9.35
  -2   8   5   45.86    7.08
  -8  -2   6    3.07    2.25
  -2   8   6    1.49    0.85
  -8  -2   7   40.02    9.43
  -8  -2   8    2.89    3.08
  -8  -2   9   40.10   10.44
  -8  -2  10   -0.91    1.74
  -8  -2  11    1.42    2.11
  -8  -2  12    2.21    2.37
  -8  -2  13   10.00    5.88
  -8  -2  14   -1.90    2.82
  -8  -2  15    5.68    5.64
  -8  -2  16    4.46    4.28
  -8  -2  17    0.51    2.35
  -3   8 -17    9.65    4.91
  -3   8 -16   -1.46    2.91
  -3   8 -15   -3.01    2.94
  -3   8 -14   -2.16    2.42
  -3   8 -13    0.46    0.82
  -3   8 -12    7.36    3.87
  -3   8 -11    0.06    0.90
  -3   8 -10   -1.28    0.70
  -8  -3  -9    0.37    0.97
  -3   8  -9   13.55    4.70
  -8  -3  -8   -0.16    0.19
  -3   8  -8    1.68    0.57
  -8  -3  -7   -0.16    0.47
  -3   8  -7   15.80    4.73
  -8  -3  -6    0.03    0.22
  -3   8  -6   11.80    4.06
  -8  -3  -5   -0.31    0.88
  -3   8  -5   38.64    7.15
   3  -8  -4    7.43    4.41
  -8  -3  -4   -0.13    0.88
  -3   8  -4    4.73    2.16
   3  -8  -3   59.73   10.94
  -3   8  -3   57.88    7.91
   3  -8  -2   22.46    6.40
  -3   8  -2   21.95    4.90
  -3   8  -1   23.53    4.60
   3  -8  -1   22.12    6.50
   3  -8   0    4.45    3.00
  -3   8   0    1.51    1.77
  -8  -3   0    3.69    3.04
   3  -8   1   17.60    5.41
  -3   8   1   34.13    6.03
  -8  -3   1   22.39    6.06
   3  -8   2   19.58    5.64
  -3   8   2   23.50    5.08
  -8  -3   2   17.34    5.13
  -8  -3   3   58.48   10.39
  -3   8   3   58.65    7.92
  -3   8   4    7.16    3.60
  -8  -3   4    4.80    3.36
  -8  -3   5   35.50    8.83
  -3   8   5   36.58    6.91
  -8  -3   6   10.76    4.39
  -3   8   6   11.10    3.77
  -8  -3   7   10.46    4.62
  -3   8   7   14.30    4.46
  -8  -3   8    0.38    2.42
  -3   8   8    0.18    1.45
  -8  -3   9   12.97    6.52
  -8  -3  10    0.73    1.94
  -8  -3  11    0.51    2.02
  -8  -3  12    7.36    5.37
  -8  -3  13    1.40    2.22
  -8  -3  14   -4.82    5.37
  -8  -3  15   -0.11    1.31
  -8  -3  16    0.62    1.01
  -8  -3  17    8.17    6.92
  -4   8 -17    0.54    2.13
  -4   8 -16   -0.22    0.84
  -4   8 -15    3.41    3.23
  -4   8 -14    4.80    3.25
  -4   8 -13    4.40    3.59
  -4   8 -12    4.60    3.28
  -4   8 -11   -0.85    0.85
  -4   8 -10    7.72    4.74
  -4   8  -9    5.44    2.86
  -4   8  -8    0.95    2.03
  -4   8  -7    4.17    2.72
   4  -8  -6   15.24    5.83
  -8  -4  -6   -0.19    0.70
  -4   8  -6   13.13    4.39
   4  -8  -5   11.83    4.90
  -8  -4  -5    0.09    0.27
  -4   8  -5   11.99    4.37
  -8  -4  -4    0.06    0.15
   4  -8  -4    5.90    3.53
  -4   8  -4    7.97    3.60
   4  -8  -3   88.52   13.03
  -4   8  -3   91.77   10.51
  -4   8  -2    1.52    1.34
   4  -8  -2    1.81    0.86
  -8  -4  -2    0.05    0.63
   4  -8  -1    1.93    1.26
  -4   8  -1   -1.06    1.42
  -8  -4  -1    0.28    1.25
   4  -8   0   44.63    9.42
  -4   8   0   43.11    7.26
  -4   8   1    8.91    3.76
  -8  -4   1   -4.72    4.10
  -4   8   2    2.27    1.71
  -8  -4   2   -0.52    2.94
  -8  -4   3   99.14   13.58
  -4   8   3   90.59   10.74
  -4   8   4    6.51    3.09
  -8  -4   4    5.48    3.63
  -4   8   5    9.75    3.77
  -8  -4   5    8.55    4.41
  -4   8   6   13.15    4.44
  -8  -4   6   15.34    5.76
  -8  -4   7    4.03    3.89
  -4   8   7    0.42    2.32
  -8  -4   8   -0.99    1.90
  -4   8   8    1.17    2.26
  -8  -4   9    5.20    4.00
  -4   8   9    4.10    2.82
  -8  -4  10    5.09    4.71
  -8  -4  11    0.66    1.88
  -8  -4  12    7.64    6.00
  -8  -4  13    0.50    2.72
  -8  -4  14    7.49    6.76
  -8  -4  15    2.25    2.02
  -8  -4  16    4.93    5.06
  -8  -4  17   -0.02    2.99
  -5   8 -16    4.52    3.56
  -5   8 -15    1.62    2.30
  -5   8 -14    8.58    4.61
  -5   8 -13    7.20    4.52
  -5   8 -12    7.45    4.79
  -5   8 -11    5.43    3.62
  -5   8 -10    6.98    4.23
   5  -8  -9   37.71    8.78
  -5   8  -9   22.49    6.68
   5  -8  -8   31.26    8.73
  -5   8  -8   10.34    3.88
   5  -8  -7   34.26    9.37
  -5   8  -7    7.64    3.69
   5  -8  -6   28.85    8.01
  -5   8  -6   10.60    4.42
   5  -8  -5    7.60    4.66
  -5   8  -5    3.87    2.42
   5  -8  -4    8.05    3.88
  -5   8  -4   11.23    4.19
  -8  -5  -4    0.02    0.38
  -5   8  -3   10.91    3.74
   5  -8  -3   10.36    3.98
  -8  -5  -3    0.01    0.33
   5  -8  -2   17.74    5.65
  -5   8  -2   17.90    4.47
  -5   8  -1    2.95    1.69
  -8  -5  -1   -3.59    2.84
  -5   8   0   12.99    5.00
  -8  -5   0   -2.49    2.62
  -5   8   1   12.19    4.22
  -8  -5   1   -2.20    2.98
  -8  -5   2   22.23    6.79
  -5   8   2   19.01    5.03
  -5   8   3    5.37    0.67
  -8  -5   3   16.02    6.70
  -5   8   4   10.28    4.23
  -8  -5   4   12.21    5.89
  -8  -5   5    5.61    4.10
  -5   8   5    6.31    3.34
  -5   8   6    6.08    3.10
  -8  -5   6    9.12    4.06
  -8  -5   7    9.58    4.90
  -5   8   7    7.81    3.55
  -8  -5   8    6.74    4.62
  -5   8   8   10.22    4.24
  -8  -5   9   22.30    9.04
  -5   8   9   21.14    6.97
  -8  -5  10    8.17    6.22
  -5   8  10    2.54    1.38
  -8  -5  11    6.09    4.96
  -8  -5  12    6.41    5.73
  -8  -5  13    5.42    3.95
  -8  -5  14    6.36    5.10
  -8  -5  15   -2.66    5.13
  -8  -5  16    6.16    6.06
  -6   8 -16   -2.86    2.15
  -6   8 -15    4.33    3.80
  -6   8 -14    6.65    3.98
  -6   8 -13    0.70    1.95
  -6   8 -12    2.65    1.88
  -6   8 -11    5.19    2.73
  -6   8 -10   -0.30    0.80
  -6   8  -9    1.92    2.13
  -6   8  -8    6.02    3.79
   6  -8  -8   -1.16    1.65
   6  -8  -7   -1.35    2.33
  -6   8  -7   10.22    4.20
  -6   8  -6   10.04    4.45
   6  -8  -6   -3.00    3.16
   6  -8  -5   -3.72    3.79
  -6   8  -5    3.85    2.60
  -6   8  -4    6.81    3.23
  -6   8  -3    1.88    1.71
  -8  -6  -2   -0.05    0.72
  -6   8  -2   11.71    3.70
  -8  -6  -1    0.43    0.64
  -6   8  -1   21.72    6.08
  -8  -6   0    0.37    1.36
  -6   8   0   50.43    8.74
  -6   8   1   12.36    4.17
  -8  -6   1    2.82    3.35
  -8  -6   2   32.97    7.90
  -6   8   2   22.91    5.71
  -6   8   3    5.20    0.99
  -8  -6   3    1.71    4.10
  -6   8   4   11.15    4.63
  -8  -6   4    2.71    1.96
  -8  -6   5    1.51    2.25
  -6   8   5    6.07    3.46
  -6   8   6   12.24    5.05
  -8  -6   6   11.63    4.64
  -8  -6   7    9.18    5.39
  -6   8   7    8.65    3.40
  -8  -6   8    4.37    3.25
  -6   8   8    3.09    1.92
  -8  -6   9   -1.42    3.40
  -6   8   9    0.10    1.91
  -8  -6  10    0.53    1.24
  -6   8  10    1.23    2.45
  -8  -6  11    5.79    5.23
  -8  -6  12    4.04    5.08
  -8  -6  13    1.94    3.97
  -8  -6  14    4.62    5.95
  -8  -6  15    1.86    4.28
  -8  -6  16    0.02    4.73
  -7   8 -15    2.04    2.73
  -7   8 -14    5.10    3.87
  -7   8 -13   -0.48    1.10
  -7   8 -12    2.76    2.67
  -7   8 -11    5.86    3.35
  -7   8 -10    7.51    4.54
  -7   8  -9    2.37    3.58
  -7   8  -8   25.78    7.02
  -7   8  -7    8.14    4.54
  -7   8  -6    4.12    2.83
  -7   8  -5   18.89    6.07
  -7   8  -4   33.41    7.73
  -7   8  -3   11.80    3.96
  -7   8  -2   37.95    8.58
  -7   8  -1   17.41    5.97
  -8  -7   0   27.04    5.53
  -7   8   0   53.38    9.51
  -8  -7   1    9.19    3.04
  -7   8   1   13.38    5.03
  -7   8   2   27.06    6.50
  -8  -7   2   25.59    6.51
  -7   8   3    6.15    0.38
  -8  -7   3   14.19    5.22
  -8  -7   4   39.74    9.04
  -7   8   4   46.52    9.83
  -7   8   5   13.02    5.01
  -8  -7   5   18.59    6.65
  -7   8   6    4.55    2.12
  -8  -7   6    5.38    3.64
  -8  -7   7    7.41    5.42
  -7   8   7    2.52    1.27
  -8  -7   8   32.76   10.99
  -7   8   8   21.81    7.10
  -8  -7   9    9.21    6.75
  -7   8   9    2.43    2.04
  -8  -7  10    5.65    4.67
  -7   8  10    5.16    4.67
  -8  -7  11    1.18    2.91
  -8  -7  12    0.91    0.39
  -8  -7  13   -1.50    4.77
  -8  -7  14    4.42    3.83
  -8  -7  15   -3.89    4.93
  -8   8 -14    3.18    3.27
  -8   8 -13    4.13    3.46
  -8   8 -12    1.26    2.70
  -8   8 -11    3.17    2.96
  -8   8 -10    5.59    3.27
  -8   8  -9    3.28    3.31
  -8   8  -8   15.15    6.04
  -8   8  -7    3.19    2.37
  -8   8  -6   -1.18    3.19
  -8   8  -5   11.64    3.86
  -8   8  -4   -5.41    4.22
  -8   8  -3   23.70    7.19
  -8   8  -2    7.43    4.93
  -8   8  -1    7.41    4.36
  -8   8   0    7.89    3.87
  -8   8   1   -0.16    2.37
  -8   8   2   -4.16    4.84
  -8  -8   2    2.97    2.75
  -8   8   3   16.69    6.20
  -8  -8   3   17.49    6.47
  -8  -8   4    3.00    3.30
  -8   8   4    2.31    3.59
  -8  -8   4    1.52    2.56
  -8  -8   5   17.76    7.33
  -8   8   5   14.39    5.73
  -8   8   6    0.20    1.44
  -8  -8   6    4.87    5.30
  -8  -8   7    8.09    5.97
  -8   8   7    0.28    3.38
  -8  -8   8   20.81    9.56
  -8   8   8   13.33    5.47
  -8  -8   9    6.64    6.99
  -8   8   9    2.35    3.65
  -8  -8  10    6.78    7.74
  -8   8  10    3.41    3.94
  -8  -8  11    8.30    7.91
  -8  -8  12    1.11    3.63
  -8  -8  13    3.54    4.58
  -9   8 -13    2.47    3.06
  -9   8 -12    3.33    3.48
  -9   8 -11    5.31    4.37
   8   9 -11    2.36    0.29
  -9   8 -10    3.33    3.28
  -9   8  -9    3.04    2.93
  -9   8  -8    5.06    4.02
  -9   8  -7   -4.55    4.01
  -9   8  -6   -5.64    5.01
  -9   8  -5   10.81    4.28
  -9   8  -4   16.28    6.78
  -9   8  -3   10.41    5.27
  -9   8  -2    5.84    4.14
  -9   8  -1    0.55    1.38
  -9   8   0   16.07    5.67
  -9   8   1   -2.69    5.02
  -9   8   2   -2.36    3.80
  -9   8   3    8.62    5.36
  -8  -9   4    5.89    3.98
  -9   8   4    8.10    4.82
  -9   8   5    0.02    2.00
  -8  -9   5    7.60    5.54
  -9   8   6   -3.38    3.93
  -8  -9   6    6.38    5.74
  -8  -9   7    4.80    5.92
  -9   8   7   -0.48    2.25
  -8  -9   8   11.12    7.47
  -9   8   8    0.82    3.56
  -8  -9   9   10.74    8.55
  -9   8   9    3.59    4.26
  -8  -9  10    6.84    7.74
  -8  -9  11   19.10   11.16
  -9   7 -14    6.35    4.15
  -9   7 -13    1.00    2.30
   7   9 -13   -2.49    2.36
  -9   7 -12    0.10    0.98
   7   9 -12   -2.15    1.66
  -9   7 -11    4.12    3.37
   7   9 -11   -0.44    0.91
  -9   7 -10   10.94    4.82
   7   9 -10    7.42    3.80
   7   9  -9    1.38    1.20
  -9   7  -9    3.22    2.29
  -9   7  -8   12.03    5.20
  -9   7  -7    2.92    0.86
  -9   7  -6   -2.22    3.13
  -9   7  -5    4.64    4.84
  -9   7  -4   12.08    6.36
  -9   7  -3   11.88    5.84
  -9   7  -2    9.05    4.95
  -9   7  -1    1.92    0.94
  -9   7   0   -1.08    0.57
  -9   7   1   -1.61    4.52
  -9   7   2   -2.46    4.53
  -9   7   3    9.02    5.09
  -9   7   4    3.94    3.38
  -7  -9   4    2.88    2.23
  -7  -9   4    4.87    4.11
  -9   7   5    2.98    3.48
  -7  -9   5    7.69    5.25
  -7  -9   5    5.07    3.27
  -9   7   6   -0.18    0.60
  -7  -9   6    5.23    5.51
  -7  -9   7   14.38    8.06
  -9   7   7    4.08    2.22
  -7  -9   8   23.05   10.48
  -9   7   8   10.91    4.79
  -7  -9   9   10.19    7.70
  -9   7   9   -2.91    2.89
  -9   7  10   13.00    6.60
  -9   7  11    4.26    4.89
  -9   6 -14    9.39    5.00
   6   9 -14    5.64    3.98
  -9   6 -13    2.48    2.75
   6   9 -13   -1.22    1.47
  -9   6 -12    2.45    2.39
   6   9 -12   -0.05    1.88
  -9   6 -11    1.80    1.59
   6   9 -11    2.33    1.67
  -9   6 -10    3.34    3.12
   6   9 -10    1.70    1.58
   6   9  -9   14.51    4.61
  -9   6  -9   12.33    4.69
   6   9  -8    4.20    2.45
  -9   6  -8    5.83    3.24
   6   9  -7   -0.29    1.50
  -9   6  -7   -1.44    3.04
   6   9  -6   12.85    4.16
  -9   6  -6   10.22    3.07
   6   9  -5    7.04    2.51
  -9   6  -5    7.17    5.35
  -9   6  -4   28.88    8.34
   6   9  -4   19.99    4.52
   6   9  -3    0.01    0.86
  -9   6  -3    6.57    5.30
  -9   6  -2   13.44    5.73
  -9   6  -1   25.65    7.15
  -9   6   0    0.12    2.87
  -9   6   1   18.10    4.78
  -9   6   2   -0.29    4.12
  -9   6   3    2.05    2.51
  -9   6   4   24.71    7.60
  -6  -9   4   19.00    6.51
  -9   6   5    6.72    3.51
  -6  -9   5    8.37    4.07
  -9   6   6   15.41    6.03
  -6  -9   6   13.69    5.55
  -6  -9   7    1.70    1.04
  -9   6   7    0.38    2.43
  -9   6   8    5.20    3.99
  -9   6   9   16.02    6.48
  -9   6  10    1.25    0.68
  -9   6  11    3.55    4.20
  -9   6  12    0.07    1.45
   5   9 -15    3.73    2.88
   5   9 -14   -0.18    0.62
  -9   5 -14    1.30    2.29
  -9   5 -13    2.21    3.44
   5   9 -13    4.49    3.04
  -9   5 -12   10.31    4.98
   5   9 -12   15.72    5.88
  -9   5 -11    5.85    3.68
   5   9 -11    6.31    3.27
  -9   5 -10    6.22    3.01
   5   9 -10    3.30    2.16
   5   9  -9    1.77    1.92
  -9   5  -9    3.22    2.31
   5   9  -8   19.61    5.31
  -9   5  -8   16.90    5.53
   5   9  -7   10.91    3.45
  -9   5  -7   13.01    5.06
   5   9  -6    3.30    1.59
  -9   5  -6    1.85    2.26
   5   9  -5    6.42    2.79
  -9   5  -5   12.22    5.00
   5   9  -4    1.38    0.71
  -9   5  -4   10.72    5.34
   5   9  -3    1.49    0.84
  -9   5  -3   11.62    5.48
  -9   5  -2   11.66    5.56
   5   9  -2    9.71    2.73
  -9   5  -1   18.11    5.71
  -9   5   0   -3.00    3.30
  -9   5   1   10.09    0.49
  -9   5   2    9.84    4.03
  -9   5   3    4.81    3.97
  -5  -9   3    4.74    3.54
  -9   5   4    4.82    3.40
  -5  -9   4   -0.09    0.97
  -9   5   5    6.40    3.57
  -5  -9   5    6.86    3.53
  -9   5   6    4.41    2.35
  -5  -9   6    2.74    1.95
  -5  -9   7   13.16    5.34
  -9   5   7   14.68    5.70
  -9   5   8   18.53    7.13
  -9   5   9    1.58    2.39
  -9   5  10    2.98    2.03
  -9   5  11    2.53    0.86
  -9   5  12    9.96    6.37
  -9   5  13   -1.30    0.71
  -9   4 -15    5.05    4.26
   4   9 -15    0.77    1.22
   4   9 -14    5.92    3.89
  -9   4 -14    7.54    4.43
  -9   4 -13    4.22    3.57
   4   9 -13    4.41    3.58
  -9   4 -12   14.88    6.05
   4   9 -12   10.84    4.49
  -9   4 -11    3.00    2.66
   4   9 -11    4.83    3.41
  -9   4 -10   15.72    5.60
   4   9 -10   17.25    5.44
   4   9  -9    3.36    1.75
  -9   4  -9    3.82    2.83
   4   9  -8   18.79    5.24
  -9   4  -8   16.53    5.45
   4   9  -7    8.42    3.15
  -9   4  -7    5.76    1.77
   4   9  -6   16.42    4.17
  -9   4  -6   10.12    2.88
   4   9  -5   26.13    5.36
  -9   4  -5   37.13    9.31
   4   9  -4   26.60    5.25
  -9   4  -4   31.89    8.00
   4   9  -3  101.07    9.54
  -9   4  -3  115.05   13.70
  -9   4  -2   51.78    9.80
   4   9  -2   57.47    6.73
  -9   4  -1   28.98    7.25
  -9   4   0   10.46    3.50
  -9   4   1   21.73    5.51
  -9   4   2   55.34   10.92
  -4  -9   3   96.15   14.66
  -9   4   3  103.19   14.90
  -4  -9   4   25.45    7.69
  -9   4   4   22.09    7.27
  -9   4   5   21.01    6.70
  -4  -9   5   25.36    7.64
  -4  -9   6   18.26    6.30
  -9   4   6   12.69    5.01
  -9   4   7    6.00    2.71
  -9   4   8   15.12    6.10
  -9   4   9    4.39    3.50
  -9   4  10   19.32    7.81
  -9   4  11    3.14    2.16
  -9   4  12   15.27    7.53
  -9   4  13    1.42    2.76
  -9   4  14    8.04    6.55
   3   9 -16    2.32    3.28
   3   9 -15    2.26    2.40
   3   9 -14    1.70    2.93
  -9   3 -14    4.55    3.99
  -9   3 -13    0.03    1.00
   3   9 -13   -0.80    2.35
   3   9 -12   -0.50    1.27
  -9   3 -12    0.62    0.97
  -9   3 -11    6.86    3.95
   3   9 -11    3.85    2.03
   3   9 -10   12.50    4.43
  -9   3 -10    9.32    4.29
   3   9  -9    2.35    2.12
  -9   3  -9    1.37    2.04
   3   9  -8    4.67    2.67
  -9   3  -8    5.38    2.73
   3   9  -7   23.08    5.18
  -9   3  -7   22.56    5.68
   3   9  -6    9.31    3.15
  -9   3  -6    2.54    2.94
   3   9  -5   16.80    4.38
  -9   3  -5   27.85    7.29
  -9   3  -4   67.24   10.34
   3   9  -4   51.85    7.25
  -9   3  -3   52.37    9.52
   3   9  -3   57.02    7.09
   3   9  -2   15.97    3.41
  -9   3  -2   15.30    5.16
   3   9  -1   13.51    2.70
  -9   3  -1   13.18    3.65
  -9   3   0   21.44    5.57
  -9   3   1    6.66    1.73
  -3  -9   2   15.61    5.98
  -9   3   2   23.51    7.02
  -3  -9   3   51.10   10.61
  -9   3   3   47.59   10.30
  -3  -9   4   53.78   10.96
  -9   3   4   48.13   10.30
  -9   3   5   16.46    5.83
  -3  -9   5   16.20    6.38
  -3  -9   6    7.84    3.36
  -9   3   6    1.53    2.12
  -9   3   7   23.96    7.88
  -9   3   8    4.33    3.93
  -9   3   9    5.26    2.83
  -9   3  10    8.77    5.46
  -9   3  11    5.37    4.96
  -9   3  12   -0.54    3.59
  -9   3  13    1.10    1.79
  -9   3  14    0.65    2.31
  -9   3  15   -1.42    2.71
   2   9 -16    6.21    3.65
   2   9 -15    4.78    3.72
  -9   2 -14    2.52    2.90
   2   9 -14    0.46    1.71
  -9   2 -13    6.88    3.86
   2   9 -13    0.30    0.78
  -9   2 -12    3.06    2.60
   2   9 -12    2.99    1.89
  -9   2 -11    3.81    2.58
   2   9 -11   10.18    4.47
   2   9 -10    6.78    3.37
  -9   2 -10    5.09    2.97
  -9   2  -9   10.78    4.04
   2   9  -9   13.74    4.60
  -9   2  -8    2.92    1.80
   2   9  -8    5.21    2.62
  -9   2  -7   -2.62    2.85
   2   9  -7    0.44    0.90
  -9   2  -6   13.34    5.69
   2   9  -6    5.71    2.60
   2   9  -5   15.21    4.28
  -9   2  -5   20.58    6.22
   2   9  -4   19.51    4.27
  -9   2  -4   25.31    6.56
  -9   2  -3   88.67   11.93
   2   9  -3   90.46    8.82
  -9   2  -2   61.92    9.87
   2   9  -2   68.85    7.24
   2   9  -1  236.01   12.56
  -9   2  -1  226.01   19.92
  -9   2   0   -2.42    3.89
  -9   2   1  241.80   21.58
  -2  -9   2   63.47   12.15
  -9   2   2   68.99   11.98
  -2  -9   3   93.28   14.70
  -9   2   3   86.96   13.23
  -9   2   4   15.84    5.43
  -2  -9   4   14.66    5.34
  -2  -9   5   13.58    5.34
  -9   2   5   13.34    5.27
  -2  -9   6    4.23    1.25
  -9   2   6    5.33    1.74
  -9   2   7    3.27    3.69
  -9   2   8    3.63    1.96
  -9   2   9    9.13    4.08
  -9   2  10    5.50    3.93
  -9   2  11    9.58    6.17
  -9   2  12    3.35    3.90
  -9   2  13    1.79    1.98
  -9   2  14   -0.59    3.91
  -9   2  15   -0.50    2.76
   1   9 -16   -4.14    3.76
   1   9 -15   -3.14    2.74
   1   9 -14   10.19    4.55
  -9   1 -13   15.05    5.73
   1   9 -13   19.98    6.33
   1   9 -12    9.52    4.66
  -9   1 -12    5.50    2.75
   1   9 -11    4.49    2.57
  -9   1 -11    5.00    3.15
   1   9 -10   14.04    4.87
  -9   1 -10    9.19    4.09
   1   9  -9   31.33    7.10
  -9   1  -9   25.78    5.83
   1   9  -8    3.61    2.28
  -9   1  -8   -2.42    2.87
   1   9  -7    3.16    1.86
  -9   1  -7    6.10    3.64
   1   9  -6   48.11    7.23
  -9   1  -6   52.73    9.31
   1   9  -5   36.74    5.89
  -9   1  -5   46.42    8.29
   1   9  -4   11.06    2.75
  -9   1  -4   16.76    5.39
   1   9  -3   59.35    7.24
  -9   1  -3   59.78    9.36
  -9   1  -2   10.19    3.08
   1   9  -2   15.68    3.57
  -9   1  -1   36.78    7.15
[truncated: 376,882 more chars]
